# Supplementary material for: cis-Dimethyl­bis(triphenyl­arsine)platinum(II)
Source: Acta Crystallogr Sect E Struct Rep Online. 2010 Jan 16;66(Pt 2):m172. doi: 10.1107/S1600536809055470 (PMC2979903; doi:10.1107/S1600536809055470)
Supplement: Supplementary file 1 [file e-66-0m172-sup1.cif]

##############################################################################
###                                                                        ###
###        Electronic paper (Acta Crystallographica Section E)             ###
###                                                                        ###
##############################################################################
#                                                                            #
# This CIF contains the data in a paper accepted for publication in Acta     #
# Crystallographica Section E. It conforms to the requirements of Notes      #
# for Authors for Section E, and has been peer reviewed under the auspices   #
# of the IUCr Commission on Journals.                                        #
#                                                                            #
# Full details of the Crystallographic Information File format               #
# are given in the paper "The Crystallographic Information File (CIF):       #
# a New Standard Archive File for Crystallography" by S. R. Hall, F. H.      #
# Allen and I. D. Brown [Acta Cryst. (1991), A47, 655-685].                  #
#                                                                            #
# The current version of the core CIF dictionary is obtainable from          #
# ftp://ftp.iucr.org/pub/cif_core.dic. The current version number is 2.4.    #
#                                                                            #
# Software is freely available for graphical display of the structure(s) in  #
# this CIF.  For information consult the CIF home page http://www.iucr.org/  #
# cif/home.html                                                              #
#                                                                            #
# This file may be used for bona fide research purposes within the           #
# scientific community so long as proper attribution is given to the journal # 
# article from which it was obtained.                                        #
#                                                                            #
##############################################################################
                                             
data_I
_audit_creation_method     SHELXL-97
_chemical_name_systematic
;
<i>cis</i>-Dimethylbis(triphenylarsine)platinum(II)
;
_chemical_name_common     ?
_chemical_formula_moiety     'C38 H36 As2 Pt'
_chemical_formula_sum     'C38 H36 As2 Pt'
_chemical_formula_iupac     '[Pt (C H3)2 (C18 H15 As)2]'
_chemical_formula_weight     837.60
_chemical_melting_point     ?
_symmetry_cell_setting     Triclinic
_symmetry_space_group_name_H-M     'P -1'
_symmetry_space_group_name_Hall     '-P 1'
loop_
    _symmetry_equiv_pos_as_xyz
    'x, y, z'
    '-x, -y, -z'
_cell_length_a     10.1033(9)
_cell_length_b     10.3937(8)
_cell_length_c     17.2452(13)
_cell_angle_alpha     91.106(2)
_cell_angle_beta     99.588(2)
_cell_angle_gamma     115.227(2)
_cell_volume     1607.0(2)
_cell_formula_units_Z     2
_cell_measurement_reflns_used     9885
_cell_measurement_theta_min     2.27
_cell_measurement_theta_max     30.16
_cell_measurement_temperature     150(2)
_exptl_crystal_description     prism
_exptl_crystal_colour     colourless
_exptl_crystal_size_max     0.22
_exptl_crystal_size_mid     0.20
_exptl_crystal_size_min     0.19
_exptl_crystal_density_diffrn     1.731
_exptl_crystal_density_meas     ?
_exptl_crystal_density_method     'not measured'
_exptl_crystal_F_000     816
_exptl_absorpt_coefficient_mu     6.434
_exptl_absorpt_correction_type     multi-scan
_exptl_absorpt_process_details     '(SADABS; Bruker, 2001)'
_exptl_absorpt_correction_T_min     0.332
_exptl_absorpt_correction_T_max     0.374
_exptl_special_details
;
;
_diffrn_ambient_temperature     150(2)
_diffrn_radiation_type     MoK\a
_diffrn_radiation_wavelength     0.71073
_diffrn_radiation_source     'fine-focus sealed tube'
_diffrn_radiation_monochromator     graphite
_diffrn_measurement_device_type     'Bruker APEXII CCD'
_diffrn_measurement_method     '\f and \w scans'
_diffrn_detector_area_resol_mean     ?
_diffrn_reflns_number     19166
_diffrn_reflns_av_R_equivalents     0.0192
_diffrn_reflns_av_sigmaI/netI     0.0292
_diffrn_reflns_theta_min     1.20
_diffrn_reflns_theta_max     30.16
_diffrn_reflns_theta_full     30.16
_diffrn_measured_fraction_theta_max     0.985
_diffrn_measured_fraction_theta_full     0.985
_diffrn_reflns_limit_h_min     -14
_diffrn_reflns_limit_h_max     13
_diffrn_reflns_limit_k_min     -14
_diffrn_reflns_limit_k_max     14
_diffrn_reflns_limit_l_min     -24
_diffrn_reflns_limit_l_max     24
_refine_special_details
;
Refinement of <i>F</i>^2^ against ALL reflections. The weighted <i>R</i>-factor
<i>wR</i> and goodness of fit <i>S</i> are based on <i>F</i>^2^, conventional
<i>R</i>-factors <i>R</i> are based on <i>F</i>, with <i>F</i> set to zero for
negative <i>F</i>^2^. The threshold expression of <i>F</i>^2^ >
\s(<i>F</i>^2^) is used only for calculating <i>R</i>-factors(gt) <i>etc</i>.
and is not relevant to the choice of reflections for refinement.
<i>R</i>-factors based on <i>F</i>^2^ are statistically about twice as large
as those based on <i>F</i>, and <i>R</i>- factors based on ALL data will be
even larger.
;
_reflns_number_total     9358
_reflns_number_gt     8543
_reflns_threshold_expression     I>2\s(I)
_refine_ls_structure_factor_coef     Fsqd
_refine_ls_matrix_type     full
_refine_ls_R_factor_all     0.0240
_refine_ls_R_factor_gt     0.0203
_refine_ls_wR_factor_gt     0.0702
_refine_ls_wR_factor_ref     0.0774
_refine_ls_goodness_of_fit_ref     0.642
_refine_ls_restrained_S_all     0.642
_refine_ls_number_reflns     9358
_refine_ls_number_parameters     372
_refine_ls_number_restraints     0
_refine_ls_hydrogen_treatment     constr
_refine_ls_weighting_scheme     calc
_refine_ls_weighting_details
                 'calc w=1/[\s^2^(Fo^2^)+(0.1000P)^2^] where P=(Fo^2^+2Fc^2^)/3'
_atom_sites_solution_hydrogens     geom
_atom_sites_solution_primary     direct
_atom_sites_solution_secondary     difmap
_refine_ls_shift/su_max     0.066
_refine_ls_shift/su_mean     0.004
_refine_diff_density_max     0.559
_refine_diff_density_min     -1.070
_refine_ls_extinction_method     none
_refine_ls_extinction_coef     ?
loop_
    _atom_type_symbol
    _atom_type_description
    _atom_type_scat_dispersion_real
    _atom_type_scat_dispersion_imag
    _atom_type_scat_source
    'C' 'C' 0.0033 0.0016
                         'International Tables Vol C Tables 4.2.6.8 and 6.1.1.4'
    'H' 'H' 0.0000 0.0000
                         'International Tables Vol C Tables 4.2.6.8 and 6.1.1.4'
    'As' 'As' 0.0499 2.0058
                         'International Tables Vol C Tables 4.2.6.8 and 6.1.1.4'
    'Pt' 'Pt' -1.7033 8.3905
                         'International Tables Vol C Tables 4.2.6.8 and 6.1.1.4'
_computing_data_collection     'APEX2 (Bruker, 2001)'
_computing_cell_refinement     'SAINT (Bruker, 2001)'
_computing_data_reduction     'SAINT (Bruker, 2001)'
_computing_structure_solution     'SHELXS97 (Sheldrick, 2008)'
_computing_structure_refinement     'SHELXL97 (Sheldrick, 2008)'
_computing_molecular_graphics     'SHELXTL (Sheldrick, 2008)'
_computing_publication_material     'SHELXTL (Sheldrick, 2008)'
loop_
    _atom_site_type_symbol
    _atom_site_label
    _atom_site_fract_x
    _atom_site_fract_y
    _atom_site_fract_z
    _atom_site_U_iso_or_equiv
    _atom_site_adp_type
    _atom_site_calc_flag
    _atom_site_refinement_flags
    _atom_site_occupancy
    _atom_site_disorder_assembly
    _atom_site_disorder_group
    Pt Pt1 1.029195(9) 0.072490(9) 0.271372(5) 0.01642(4) Uani d . 1 . .
    As As1 1.04466(3) 0.25078(3) 0.367248(15) 0.01542(6) Uani d . 1 . .
    As As2 0.85760(3) 0.10672(3) 0.168572(15) 0.01719(6) Uani d . 1 . .
    C C1 0.8543(3) 0.2235(3) 0.39079(15) 0.0188(4) Uani d . 1 . .
    C C2 0.8076(3) 0.3307(3) 0.39670(16) 0.0236(5) Uani d . 1 . .
    H H2 0.8707 0.4259 0.3885 0.028 Uiso calc R 1 . .
    C C3 0.6679(3) 0.2982(4) 0.41463(17) 0.0311(6) Uani d . 1 . .
    H H3 0.6352 0.3710 0.4180 0.037 Uiso calc R 1 . .
    C C4 0.5768(3) 0.1597(4) 0.42758(19) 0.0357(7) Uani d . 1 . .
    H H4 0.4829 0.1382 0.4412 0.043 Uiso calc R 1 . .
    C C5 0.6223(3) 0.0536(4) 0.42067(19) 0.0336(7) Uani d . 1 . .
    H H5 0.5586 -0.0414 0.4288 0.040 Uiso calc R 1 . .
    C C6 0.7605(3) 0.0839(3) 0.40192(17) 0.0248(5) Uani d . 1 . .
    H H6 0.7908 0.0098 0.3967 0.030 Uiso calc R 1 . .
    C C7 1.1385(2) 0.4450(3) 0.33885(15) 0.0176(4) Uani d . 1 . .
    C C8 1.1859(3) 0.4651(3) 0.26647(16) 0.0241(5) Uani d . 1 . .
    H H8 1.1696 0.3849 0.2322 0.029 Uiso calc R 1 . .
    C C9 1.2570(3) 0.6023(3) 0.2447(2) 0.0322(6) Uani d . 1 . .
    H H9 1.2887 0.6161 0.1954 0.039 Uiso calc R 1 . .
    C C10 1.2818(3) 0.7199(3) 0.2954(2) 0.0330(7) Uani d . 1 . .
    H H10 1.3291 0.8139 0.2803 0.040 Uiso calc R 1 . .
    C C11 1.2374(3) 0.6997(3) 0.3677(2) 0.0295(6) Uani d . 1 . .
    H H11 1.2559 0.7800 0.4026 0.035 Uiso calc R 1 . .
    C C12 1.1659(3) 0.5623(3) 0.38953(16) 0.0227(5) Uani d . 1 . .
    H H12 1.1358 0.5489 0.4393 0.027 Uiso calc R 1 . .
    C C13 1.1613(3) 0.2778(3) 0.47356(15) 0.0180(4) Uani d . 1 . .
    C C14 1.3155(3) 0.3227(3) 0.48190(17) 0.0246(5) Uani d . 1 . .
    H H14 1.3604 0.3403 0.4366 0.029 Uiso calc R 1 . .
    C C15 1.4027(3) 0.3414(3) 0.55628(19) 0.0299(6) Uani d . 1 . .
    H H15 1.5072 0.3723 0.5617 0.036 Uiso calc R 1 . .
    C C16 1.3385(3) 0.3152(3) 0.62213(18) 0.0303(6) Uani d . 1 . .
    H H16 1.3988 0.3279 0.6728 0.036 Uiso calc R 1 . .
    C C17 1.1872(4) 0.2707(4) 0.61499(18) 0.0340(7) Uani d . 1 . .
    H H17 1.1434 0.2533 0.6607 0.041 Uiso calc R 1 . .
    C C18 1.0979(3) 0.2513(3) 0.54014(17) 0.0264(5) Uani d . 1 . .
    H H18 0.9934 0.2198 0.5352 0.032 Uiso calc R 1 . .
    C C19 1.0329(3) -0.0808(3) 0.19328(19) 0.0294(6) Uani d . 1 . .
    H H19A 1.1365 -0.0600 0.1916 0.044 Uiso calc R 1 . .
    H H19B 0.9808 -0.0790 0.1403 0.044 Uiso calc R 1 . .
    H H19C 0.9833 -0.1757 0.2112 0.044 Uiso calc R 1 . .
    C C20 1.1755(3) 0.0233(3) 0.34881(18) 0.0297(6) Uani d . 1 . .
    H H20A 1.1554 -0.0765 0.3362 0.045 Uiso calc R 1 . .
    H H20B 1.1627 0.0367 0.4030 0.045 Uiso calc R 1 . .
    H H20C 1.2780 0.0862 0.3440 0.045 Uiso calc R 1 . .
    C C21 0.7011(3) -0.0729(3) 0.11442(15) 0.0190(4) Uani d . 1 . .
    C C22 0.6602(3) -0.1928(3) 0.15666(18) 0.0266(5) Uani d . 1 . .
    H H22 0.7092 -0.1856 0.2097 0.032 Uiso calc R 1 . .
    C C23 0.5468(3) -0.3232(3) 0.1202(2) 0.0320(6) Uani d . 1 . .
    H H23 0.5195 -0.4051 0.1486 0.038 Uiso calc R 1 . .
    C C24 0.4745(3) -0.3344(3) 0.0442(2) 0.0314(6) Uani d . 1 . .
    H H24 0.3960 -0.4234 0.0206 0.038 Uiso calc R 1 . .
    C C25 0.5153(3) -0.2165(3) 0.00144(18) 0.0286(6) Uani d . 1 . .
    H H25 0.4660 -0.2248 -0.0517 0.034 Uiso calc R 1 . .
    C C26 0.6292(3) -0.0855(3) 0.03672(16) 0.0231(5) Uani d . 1 . .
    H H26 0.6577 -0.0046 0.0075 0.028 Uiso calc R 1 . .
    C C27 0.9495(3) 0.2048(3) 0.08340(16) 0.0208(5) Uani d . 1 . .
    C C28 1.0904(3) 0.2177(3) 0.07933(18) 0.0256(5) Uani d . 1 . .
    H H28 1.1393 0.1803 0.1179 0.031 Uiso calc R 1 . .
    C C29 1.1602(3) 0.2855(3) 0.0186(2) 0.0338(7) Uani d . 1 . .
    H H29 1.2560 0.2925 0.0155 0.041 Uiso calc R 1 . .
    C C30 1.0929(4) 0.3417(3) -0.03621(19) 0.0326(7) Uani d . 1 . .
    H H30 1.1421 0.3888 -0.0770 0.039 Uiso calc R 1 . .
    C C31 0.9532(4) 0.3303(3) -0.03262(18) 0.0317(6) Uani d . 1 . .
    H H31 0.9059 0.3689 -0.0713 0.038 Uiso calc R 1 . .
    C C32 0.8815(3) 0.2632(3) 0.02676(17) 0.0260(5) Uani d . 1 . .
    H H32 0.7856 0.2566 0.0291 0.031 Uiso calc R 1 . .
    C C33 0.7360(3) 0.2037(3) 0.18684(15) 0.0196(5) Uani d . 1 . .
    C C34 0.7918(3) 0.3515(3) 0.18978(17) 0.0236(5) Uani d . 1 . .
    H H34 0.8900 0.4068 0.1812 0.028 Uiso calc R 1 . .
    C C35 0.7047(3) 0.4193(3) 0.20524(18) 0.0297(6) Uani d . 1 . .
    H H35 0.7431 0.5203 0.2063 0.036 Uiso calc R 1 . .
    C C36 0.5628(4) 0.3401(4) 0.2190(2) 0.0328(6) Uani d . 1 . .
    H H36 0.5037 0.3866 0.2297 0.039 Uiso calc R 1 . .
    C C37 0.5064(3) 0.1928(4) 0.21732(19) 0.0322(6) Uani d . 1 . .
    H H37 0.4089 0.1383 0.2270 0.039 Uiso calc R 1 . .
    C C38 0.5923(3) 0.1251(3) 0.20146(17) 0.0261(5) Uani d . 1 . .
    H H38 0.5532 0.0241 0.2005 0.031 Uiso calc R 1 . .
loop_
    _atom_site_aniso_label
    _atom_site_aniso_U_11
    _atom_site_aniso_U_22
    _atom_site_aniso_U_33
    _atom_site_aniso_U_12
    _atom_site_aniso_U_13
    _atom_site_aniso_U_23
    Pt1 0.01636(6) 0.01714(6) 0.01599(6) 0.00868(4) 0.00017(4) -0.00089(4)
    As1 0.01461(10) 0.01646(11) 0.01471(12) 0.00679(9) 0.00170(9) 0.00018(9)
    As2 0.01673(11) 0.01870(12) 0.01557(12) 0.00809(9) 0.00068(9) 0.00099(9)
    C1 0.0151(9) 0.0246(12) 0.0153(11) 0.0081(9) 0.0010(8) 0.0000(9)
    C2 0.0226(11) 0.0284(13) 0.0212(12) 0.0137(10) 0.0009(10) -0.0017(10)
    C3 0.0269(12) 0.0515(18) 0.0212(13) 0.0245(13) 0.0012(11) -0.0013(12)
    C4 0.0186(11) 0.064(2) 0.0231(14) 0.0167(13) 0.0042(10) 0.0064(14)
    C5 0.0202(12) 0.0395(17) 0.0292(15) 0.0011(11) 0.0062(11) 0.0046(13)
    C6 0.0183(10) 0.0248(12) 0.0272(14) 0.0060(9) 0.0027(10) 0.0022(10)
    C7 0.0157(9) 0.0182(11) 0.0183(11) 0.0072(8) 0.0023(8) 0.0003(9)
    C8 0.0226(11) 0.0270(13) 0.0199(12) 0.0084(10) 0.0034(10) 0.0001(10)
    C9 0.0307(13) 0.0323(15) 0.0314(16) 0.0094(12) 0.0110(12) 0.0135(12)
    C10 0.0308(14) 0.0239(13) 0.0427(18) 0.0112(11) 0.0039(13) 0.0125(13)
    C11 0.0284(13) 0.0202(12) 0.0389(17) 0.0109(10) 0.0031(12) 0.0046(11)
    C12 0.0254(11) 0.0216(12) 0.0206(12) 0.0104(10) 0.0028(10) 0.0006(9)
    C13 0.0173(9) 0.0179(10) 0.0159(11) 0.0061(8) 0.0007(8) 0.0004(8)
    C14 0.0215(11) 0.0284(13) 0.0225(13) 0.0103(10) 0.0025(10) 0.0026(10)
    C15 0.0206(11) 0.0296(14) 0.0328(16) 0.0082(10) -0.0044(11) 0.0038(12)
    C16 0.0316(13) 0.0293(14) 0.0228(13) 0.0116(11) -0.0088(11) 0.0032(11)
    C17 0.0377(15) 0.0427(17) 0.0181(13) 0.0153(14) 0.0019(12) 0.0054(12)
    C18 0.0244(12) 0.0352(15) 0.0203(13) 0.0127(11) 0.0062(10) 0.0057(11)
    C19 0.0348(14) 0.0320(15) 0.0272(14) 0.0222(12) 0.0009(12) -0.0050(11)
    C20 0.0353(14) 0.0370(15) 0.0254(14) 0.0275(13) -0.0040(11) -0.0033(12)
    C21 0.0182(10) 0.0194(11) 0.0177(11) 0.0074(9) 0.0014(9) 0.0016(9)
    C22 0.0256(12) 0.0269(13) 0.0258(14) 0.0106(10) 0.0024(10) 0.0090(11)
    C23 0.0261(12) 0.0236(13) 0.0437(18) 0.0082(11) 0.0065(12) 0.0107(12)
    C24 0.0195(11) 0.0241(13) 0.0434(18) 0.0052(10) 0.0000(11) -0.0032(12)
    C25 0.0224(11) 0.0319(14) 0.0252(14) 0.0089(11) -0.0030(10) -0.0044(11)
    C26 0.0219(11) 0.0240(12) 0.0201(12) 0.0083(10) -0.0001(9) 0.0029(10)
    C27 0.0201(10) 0.0197(11) 0.0203(12) 0.0065(9) 0.0040(9) -0.0006(9)
    C28 0.0230(11) 0.0260(13) 0.0301(14) 0.0115(10) 0.0089(10) 0.0005(11)
    C29 0.0327(14) 0.0280(14) 0.0405(18) 0.0088(12) 0.0192(13) 0.0018(12)
    C30 0.0421(16) 0.0236(13) 0.0274(15) 0.0064(12) 0.0172(13) -0.0010(11)
    C31 0.0423(16) 0.0275(14) 0.0215(14) 0.0108(12) 0.0079(12) 0.0051(11)
    C32 0.0277(12) 0.0251(13) 0.0225(13) 0.0091(10) 0.0042(10) 0.0045(10)
    C33 0.0195(10) 0.0270(12) 0.0151(11) 0.0131(9) 0.0022(9) 0.0039(9)
    C34 0.0265(12) 0.0242(12) 0.0227(13) 0.0143(10) 0.0024(10) 0.0024(10)
    C35 0.0374(15) 0.0319(14) 0.0274(14) 0.0220(13) 0.0065(12) 0.0031(11)
    C36 0.0394(15) 0.0419(17) 0.0301(15) 0.0282(14) 0.0104(13) 0.0077(13)
    C37 0.0306(13) 0.0448(18) 0.0283(15) 0.0203(13) 0.0129(12) 0.0112(13)
    C38 0.0261(12) 0.0304(14) 0.0247(13) 0.0137(11) 0.0079(10) 0.0074(11)
_geom_special_details
;
All e.s.d.'s (except the e.s.d. in the dihedral angle between two l.s. planes)
are estimated using the full covariance matrix. The cell e.s.d.'s are taken
into account individually in the estimation of e.s.d.'s in distances, angles
and torsion angles; correlations between e.s.d.'s in cell parameters are only
used when they are defined by crystal symmetry. An approximate (isotropic)
treatment of cell e.s.d.'s is used for estimating e.s.d.'s involving l.s.
planes.
;
loop_
    _geom_bond_atom_site_label_1
    _geom_bond_atom_site_label_2
    _geom_bond_site_symmetry_2
    _geom_bond_distance
    _geom_bond_publ_flag
    Pt1 C20 . 2.060(3) y
    Pt1 C19 . 2.083(3) y
    Pt1 As1 . 2.3960(3) y
    Pt1 As2 . 2.4086(3) y
    As1 C1 . 1.935(2) ?
    As1 C7 . 1.943(2) ?
    As1 C13 . 1.951(2) ?
    As2 C27 . 1.940(3) ?
    As2 C21 . 1.945(2) ?
    As2 C33 . 1.949(2) ?
    C1 C2 . 1.391(4) ?
    C1 C6 . 1.393(4) ?
    C2 C3 . 1.395(4) ?
    C2 H2 . 0.9500 ?
    C3 C4 . 1.386(5) ?
    C3 H3 . 0.9500 ?
    C4 C5 . 1.374(5) ?
    C4 H4 . 0.9500 ?
    C5 C6 . 1.391(4) ?
    C5 H5 . 0.9500 ?
    C6 H6 . 0.9500 ?
    C7 C12 . 1.384(3) ?
    C7 C8 . 1.398(4) ?
    C8 C9 . 1.388(4) ?
    C8 H8 . 0.9500 ?
    C9 C10 . 1.395(5) ?
    C9 H9 . 0.9500 ?
    C10 C11 . 1.384(5) ?
    C10 H10 . 0.9500 ?
    C11 C12 . 1.391(4) ?
    C11 H11 . 0.9500 ?
    C12 H12 . 0.9500 ?
    C13 C18 . 1.383(4) ?
    C13 C14 . 1.403(3) ?
    C14 C15 . 1.388(4) ?
    C14 H14 . 0.9500 ?
    C15 C16 . 1.375(4) ?
    C15 H15 . 0.9500 ?
    C16 C17 . 1.378(4) ?
    C16 H16 . 0.9500 ?
    C17 C18 . 1.403(4) ?
    C17 H17 . 0.9500 ?
    C18 H18 . 0.9500 ?
    C19 H19A . 0.9800 ?
    C19 H19B . 0.9800 ?
    C19 H19C . 0.9800 ?
    C20 H20A . 0.9800 ?
    C20 H20B . 0.9800 ?
    C20 H20C . 0.9800 ?
    C21 C26 . 1.388(4) ?
    C21 C22 . 1.397(4) ?
    C22 C23 . 1.396(4) ?
    C22 H22 . 0.9500 ?
    C23 C24 . 1.366(5) ?
    C23 H23 . 0.9500 ?
    C24 C25 . 1.387(4) ?
    C24 H24 . 0.9500 ?
    C25 C26 . 1.396(4) ?
    C25 H25 . 0.9500 ?
    C26 H26 . 0.9500 ?
    C27 C28 . 1.385(3) ?
    C27 C32 . 1.396(4) ?
    C28 C29 . 1.395(4) ?
    C28 H28 . 0.9500 ?
    C29 C30 . 1.356(5) ?
    C29 H29 . 0.9500 ?
    C30 C31 . 1.377(5) ?
    C30 H30 . 0.9500 ?
    C31 C32 . 1.380(4) ?
    C31 H31 . 0.9500 ?
    C32 H32 . 0.9500 ?
    C33 C34 . 1.389(4) ?
    C33 C38 . 1.399(3) ?
    C34 C35 . 1.393(4) ?
    C34 H34 . 0.9500 ?
    C35 C36 . 1.380(4) ?
    C35 H35 . 0.9500 ?
    C36 C37 . 1.385(5) ?
    C36 H36 . 0.9500 ?
    C37 C38 . 1.383(4) ?
    C37 H37 . 0.9500 ?
    C38 H38 . 0.9500 ?
loop_
    _geom_angle_atom_site_label_1
    _geom_angle_atom_site_label_2
    _geom_angle_atom_site_label_3
    _geom_angle_site_symmetry_1
    _geom_angle_site_symmetry_3
    _geom_angle
    _geom_angle_publ_flag
    C20 Pt1 C19 . . 84.17(12) ?
    C20 Pt1 As1 . . 91.34(8) ?
    C19 Pt1 As1 . . 175.17(8) ?
    C20 Pt1 As2 . . 172.47(8) ?
    C19 Pt1 As2 . . 88.30(9) ?
    As1 Pt1 As2 . . 96.184(10) ?
    C1 As1 C7 . . 106.44(10) ?
    C1 As1 C13 . . 100.90(10) ?
    C7 As1 C13 . . 99.16(10) ?
    C1 As1 Pt1 . . 114.16(8) ?
    C7 As1 Pt1 . . 114.10(7) ?
    C13 As1 Pt1 . . 120.02(7) ?
    C27 As2 C21 . . 103.04(11) ?
    C27 As2 C33 . . 101.73(11) ?
    C21 As2 C33 . . 99.24(11) ?
    C27 As2 Pt1 . . 113.51(8) ?
    C21 As2 Pt1 . . 112.60(8) ?
    C33 As2 Pt1 . . 123.96(7) ?
    C2 C1 C6 . . 119.8(2) ?
    C2 C1 As1 . . 125.07(19) ?
    C6 C1 As1 . . 115.17(19) ?
    C1 C2 C3 . . 119.9(3) ?
    C1 C2 H2 . . 120.1 ?
    C3 C2 H2 . . 120.1 ?
    C4 C3 C2 . . 120.0(3) ?
    C4 C3 H3 . . 120.0 ?
    C2 C3 H3 . . 120.0 ?
    C5 C4 C3 . . 120.1(3) ?
    C5 C4 H4 . . 120.0 ?
    C3 C4 H4 . . 120.0 ?
    C4 C5 C6 . . 120.6(3) ?
    C4 C5 H5 . . 119.7 ?
    C6 C5 H5 . . 119.7 ?
    C5 C6 C1 . . 119.6(3) ?
    C5 C6 H6 . . 120.2 ?
    C1 C6 H6 . . 120.2 ?
    C12 C7 C8 . . 119.8(2) ?
    C12 C7 As1 . . 122.02(19) ?
    C8 C7 As1 . . 118.05(19) ?
    C9 C8 C7 . . 120.0(3) ?
    C9 C8 H8 . . 120.0 ?
    C7 C8 H8 . . 120.0 ?
    C8 C9 C10 . . 119.8(3) ?
    C8 C9 H9 . . 120.1 ?
    C10 C9 H9 . . 120.1 ?
    C11 C10 C9 . . 120.0(3) ?
    C11 C10 H10 . . 120.0 ?
    C9 C10 H10 . . 120.0 ?
    C10 C11 C12 . . 120.2(3) ?
    C10 C11 H11 . . 119.9 ?
    C12 C11 H11 . . 119.9 ?
    C7 C12 C11 . . 120.1(3) ?
    C7 C12 H12 . . 120.0 ?
    C11 C12 H12 . . 120.0 ?
    C18 C13 C14 . . 119.1(2) ?
    C18 C13 As1 . . 122.79(19) ?
    C14 C13 As1 . . 118.08(19) ?
    C15 C14 C13 . . 120.1(3) ?
    C15 C14 H14 . . 119.9 ?
    C13 C14 H14 . . 119.9 ?
    C16 C15 C14 . . 120.3(3) ?
    C16 C15 H15 . . 119.9 ?
    C14 C15 H15 . . 119.9 ?
    C15 C16 C17 . . 120.4(3) ?
    C15 C16 H16 . . 119.8 ?
    C17 C16 H16 . . 119.8 ?
    C16 C17 C18 . . 119.9(3) ?
    C16 C17 H17 . . 120.1 ?
    C18 C17 H17 . . 120.1 ?
    C13 C18 C17 . . 120.2(3) ?
    C13 C18 H18 . . 119.9 ?
    C17 C18 H18 . . 119.9 ?
    Pt1 C19 H19A . . 109.5 ?
    Pt1 C19 H19B . . 109.5 ?
    H19A C19 H19B . . 109.5 ?
    Pt1 C19 H19C . . 109.5 ?
    H19A C19 H19C . . 109.5 ?
    H19B C19 H19C . . 109.5 ?
    Pt1 C20 H20A . . 109.5 ?
    Pt1 C20 H20B . . 109.5 ?
    H20A C20 H20B . . 109.5 ?
    Pt1 C20 H20C . . 109.5 ?
    H20A C20 H20C . . 109.5 ?
    H20B C20 H20C . . 109.5 ?
    C26 C21 C22 . . 119.6(2) ?
    C26 C21 As2 . . 122.77(19) ?
    C22 C21 As2 . . 117.67(19) ?
    C23 C22 C21 . . 119.4(3) ?
    C23 C22 H22 . . 120.3 ?
    C21 C22 H22 . . 120.3 ?
    C24 C23 C22 . . 120.8(3) ?
    C24 C23 H23 . . 119.6 ?
    C22 C23 H23 . . 119.6 ?
    C23 C24 C25 . . 120.2(3) ?
    C23 C24 H24 . . 119.9 ?
    C25 C24 H24 . . 119.9 ?
    C24 C25 C26 . . 119.7(3) ?
    C24 C25 H25 . . 120.1 ?
    C26 C25 H25 . . 120.1 ?
    C21 C26 C25 . . 120.3(3) ?
    C21 C26 H26 . . 119.9 ?
    C25 C26 H26 . . 119.9 ?
    C28 C27 C32 . . 118.8(3) ?
    C28 C27 As2 . . 117.8(2) ?
    C32 C27 As2 . . 123.44(19) ?
    C27 C28 C29 . . 119.9(3) ?
    C27 C28 H28 . . 120.0 ?
    C29 C28 H28 . . 120.0 ?
    C30 C29 C28 . . 120.8(3) ?
    C30 C29 H29 . . 119.6 ?
    C28 C29 H29 . . 119.6 ?
    C29 C30 C31 . . 119.9(3) ?
    C29 C30 H30 . . 120.1 ?
    C31 C30 H30 . . 120.1 ?
    C30 C31 C32 . . 120.5(3) ?
    C30 C31 H31 . . 119.8 ?
    C32 C31 H31 . . 119.8 ?
    C31 C32 C27 . . 120.2(3) ?
    C31 C32 H32 . . 119.9 ?
    C27 C32 H32 . . 119.9 ?
    C34 C33 C38 . . 118.6(2) ?
    C34 C33 As2 . . 121.24(19) ?
    C38 C33 As2 . . 120.0(2) ?
    C33 C34 C35 . . 120.4(3) ?
    C33 C34 H34 . . 119.8 ?
    C35 C34 H34 . . 119.8 ?
    C36 C35 C34 . . 120.2(3) ?
    C36 C35 H35 . . 119.9 ?
    C34 C35 H35 . . 119.9 ?
    C35 C36 C37 . . 120.0(3) ?
    C35 C36 H36 . . 120.0 ?
    C37 C36 H36 . . 120.0 ?
    C38 C37 C36 . . 119.9(3) ?
    C38 C37 H37 . . 120.0 ?
    C36 C37 H37 . . 120.0 ?
    C37 C38 C33 . . 120.8(3) ?
    C37 C38 H38 . . 119.6 ?
    C33 C38 H38 . . 119.6 ?
data_global
_journal_date_recd_electronic     2009-12-24
_journal_date_accepted     2009-12-26
_journal_name_full     'Acta Crystallographica, Section E'
_journal_year     2010
_journal_volume     66
_journal_issue      2
_journal_page_first     m172
_journal_page_last     m172
_journal_paper_category     QM
_journal_coeditor_code     HB5294
_publ_contact_author_name     'Anwar Abo-Amer'
_publ_contact_author_address
;
Chemistry Department
Al al-Bayt University
P.O. Box 130199
Postal code 25113
Al-Mafraq
Jordan
;
_publ_contact_author_email     'anwar.aboamer@aabu.edu.jo'
_publ_contact_author_fax     '0096226297000'
_publ_contact_author_phone     '0096226297000 ext. 2134'
_publ_section_title
;
<i>cis</i>-Dimethylbis(triphenylarsine)platinum(II)
;
loop_
    _publ_author_name
    _publ_author_footnote
    _publ_author_address
    'Abo-Amer, Anwar' .
;
Chemistry Department
Al al-Bayt University
Al-Mafraq
Jordan
;
_publ_section_synopsis     .
