# Supplementary material for: cis-Dimethyl­bis(triphenyl­arsine)platinum(II)
Source: Acta Crystallogr Sect E Struct Rep Online. 2010 Jan 16;66(Pt 2):m172. doi: 10.1107/S1600536809055470 (PMC2979903; doi:10.1107/S1600536809055470)
Supplement: Supplementary file 2 [file e-66-0m172-Isup2.hkl]

# 
# h,k,l, Fc-squared, Fo-squared, sigma(Fo-squared) and status flag 
# 
data_I
_shelx_title ' B09048_0m in P-1' 
_shelx_refln_list_code          4 
_shelx_F_calc_maximum      268.84 
_exptl_crystal_F_000       816.00 
_reflns_d_resolution_high  0.7074 
 
loop_ 
 _symmetry_equiv_pos_as_xyz 
 'x, y, z' 
 '-x, -y, -z' 
 
_cell_length_a    10.1033 
_cell_length_b    10.3937 
_cell_length_c    17.2452 
_cell_angle_alpha  91.106 
_cell_angle_beta   99.588 
_cell_angle_gamma 115.227 
 
_shelx_F_squared_multiplier     1.000 
 
loop_ 
 _refln_index_h 
 _refln_index_k 
 _refln_index_l 
 _refln_F_squared_calc 
 _refln_F_squared_meas 
 _refln_F_squared_sigma 
 _refln_observed_status 
   2   0   0    16097.91    15253.84    405.77 o 
   3   0   0     3350.20     3105.87     99.56 o 
   4   0   0     2635.57     2482.19     89.54 o 
   5   0   0     3119.10     3114.27     62.31 o 
   6   0   0     5530.90     5192.32    174.08 o 
   7   0   0     2287.31     2065.78     97.06 o 
   8   0   0       15.06       20.04     28.80 o 
   9   0   0     1619.16     1523.73     31.11 o 
  10   0   0     3075.25     2923.87     68.58 o 
  11   0   0     3347.18     3210.27     68.97 o 
  12   0   0     1588.99     1589.06     61.99 o 
 -13   1   0        6.94      -18.79     21.92 o 
 -12   1   0       27.48       19.17     15.65 o 
 -11   1   0       73.06       79.86     14.40 o 
 -10   1   0       77.52       77.19     10.40 o 
  -9   1   0       82.81       94.55     39.45 o 
  -8   1   0     4076.82     3995.05    155.92 o 
  -7   1   0    14826.89    14672.74    302.45 o 
  -6   1   0    21040.65    20638.00    418.60 o 
  -5   1   0    17127.25    16865.63    372.58 o 
  -4   1   0    21737.47    21210.10    571.08 o 
  -3   1   0    35053.00    33862.14    889.18 o 
  -1   1   0    14705.07    14556.08    204.38 o 
   0   1   0    25083.03    23942.77    335.74 o 
   1   1   0    25792.46    23779.40    408.24 o 
   2   1   0    10791.38    10682.80    155.26 o 
   3   1   0      192.59      197.72     11.44 o 
   4   1   0     2277.65     2375.55     49.80 o 
   5   1   0      110.64      100.71     21.29 o 
   6   1   0     1304.95     1270.24     46.65 o 
   7   1   0      849.74      807.55     28.14 o 
   8   1   0       19.64       24.67      8.11 o 
   9   1   0      862.25      850.52     43.87 o 
  10   1   0     1894.11     1805.32     41.85 o 
  11   1   0     2854.21     2822.89     59.76 o 
  12   1   0     1927.57     1933.03     73.26 o 
 -13   2   0      962.14      937.68     35.64 o 
 -12   2   0     1760.84     1655.97     44.46 o 
 -11   2   0     3361.47     3303.87    115.53 o 
 -10   2   0     1598.70     1527.07     36.43 o 
  -9   2   0     1760.66     1742.97     37.37 o 
  -8   2   0     3706.66     3534.18     91.42 o 
  -7   2   0    15247.55    15602.62    349.41 o 
  -6   2   0    19171.25    19659.66    436.45 o 
  -5   2   0    31982.24    32573.33    699.32 o 
  -4   2   0    14349.01    14593.47    262.48 o 
  -3   2   0     1016.62     1038.56     18.79 o 
  -2   2   0       88.92      120.01      7.08 o 
  -1   2   0      789.25      829.75     16.26 o 
   0   2   0     5003.18     5183.87    101.47 o 
   1   2   0     2414.86     2468.25     38.26 o 
   2   2   0      645.43      647.15     14.24 o 
   3   2   0      955.08     1126.55     19.70 o 
   4   2   0     3766.89     3812.64     52.70 o 
   5   2   0     2369.65     2242.88     34.96 o 
   6   2   0     2466.31     2426.80     41.58 o 
   7   2   0      824.23      758.57     23.10 o 
   8   2   0       23.30       15.23     10.66 o 
   9   2   0      195.98      183.48     16.03 o 
  10   2   0      265.82      283.77     19.92 o 
  11   2   0     1359.03     1404.60     40.99 o 
 -13   3   0     1055.59     1016.53     30.48 o 
 -12   3   0     2389.19     2357.31     57.07 o 
 -11   3   0     4516.61     4525.73     91.60 o 
 -10   3   0     2762.46     2703.99     78.90 o 
  -9   3   0     1952.86     1824.23     42.40 o 
  -8   3   0      307.28      329.65     13.62 o 
  -7   3   0     1401.42     1391.19     26.82 o 
  -6   3   0     5645.76     5621.94     97.43 o 
  -5   3   0    11301.34    11369.24    216.28 o 
  -4   3   0    10112.14    10481.24    235.01 o 
  -3   3   0     1128.40     1147.54     22.39 o 
  -2   3   0     1160.38     1264.08     46.98 o 
  -1   3   0     1897.82     2034.39     26.50 o 
   0   3   0     4491.05     4597.03     58.93 o 
   1   3   0     2178.04     2240.61     37.78 o 
   2   3   0     1671.75     1619.50     30.10 o 
   3   3   0     1225.55     1247.92     29.50 o 
   4   3   0      477.98      444.10     14.26 o 
   5   3   0     1633.11     1636.84     30.19 o 
   6   3   0     2515.96     2501.65     41.72 o 
   7   3   0     2327.11     2320.46     49.35 o 
   8   3   0     1558.35     1543.86     67.52 o 
   9   3   0      390.23      372.43     22.60 o 
  10   3   0      786.61      773.06     31.91 o 
 -13   4   0      447.12      407.22     26.52 o 
 -12   4   0     1868.98     1792.32     49.30 o 
 -11   4   0     3296.75     3153.48     77.96 o 
 -10   4   0     2169.62     2168.63    113.97 o 
  -9   4   0      977.38      947.11     24.52 o 
  -8   4   0     2715.75     2787.49     48.47 o 
  -7   4   0     1474.49     1504.17     30.84 o 
  -6   4   0     4739.93     4899.02     76.00 o 
  -5   4   0     5689.99     5602.68     85.26 o 
  -4   4   0    12406.01    12530.63    151.15 o 
  -3   4   0     5153.96     5027.94     65.79 o 
  -2   4   0      171.75      149.33      7.79 o 
  -1   4   0     2454.21     2653.47     39.60 o 
   0   4   0      411.40      408.44     18.13 o 
   1   4   0       61.54      110.55     14.46 o 
   2   4   0       14.65       15.82      6.25 o 
   3   4   0      722.97      816.40     22.52 o 
   4   4   0     2310.54     2265.99     39.24 o 
   5   4   0     5752.15     5589.82     80.37 o 
   6   4   0     5548.58     5561.33     81.36 o 
   7   4   0     8718.73     8570.71    142.92 o 
   8   4   0     6535.96     6385.53    153.13 o 
   9   4   0     2170.56     2233.74     99.25 o 
  10   4   0     1205.02     1124.85     54.29 o 
 -13   5   0      497.85      517.46     30.96 o 
 -12   5   0     3339.80     3333.66     78.34 o 
 -11   5   0     6352.75     6272.58    127.04 o 
 -10   5   0     8023.89     8057.18    122.90 o 
  -9   5   0     4823.74     4791.74     78.98 o 
  -8   5   0     5388.99     5588.00     88.96 o 
  -7   5   0     3570.20     3510.71     60.53 o 
  -6   5   0     2677.50     2711.83     41.74 o 
  -5   5   0     2371.60     2396.41     37.95 o 
  -4   5   0     3191.93     3061.86     45.52 o 
  -3   5   0     2304.79     2265.61     41.17 o 
  -2   5   0     1467.98     1591.02     28.48 o 
  -1   5   0     2829.76     2802.88     85.18 o 
   0   5   0    17075.19    16807.20    203.08 o 
   1   5   0    15862.54    15379.38    187.02 o 
   2   5   0    11215.95    11198.80    139.91 o 
   3   5   0     7781.88     7857.48    120.55 o 
   4   5   0     3318.14     3254.99     54.33 o 
   5   5   0     9755.32     9607.73    140.63 o 
   6   5   0     9715.72     9612.53    166.12 o 
   7   5   0     9545.67     9341.77    200.32 o 
   8   5   0     3824.21     3672.71    101.01 o 
   9   5   0     1414.87     1339.76     68.25 o 
 -13   6   0     1944.91     1963.09     82.03 o 
 -12   6   0     3563.82     3351.34    112.71 o 
 -11   6   0     5356.54     5387.23    156.86 o 
 -10   6   0     8560.30     8843.17    136.93 o 
  -9   6   0     6546.32     6887.55    110.05 o 
  -8   6   0      447.91      438.07     20.93 o 
  -7   6   0      336.43      369.27     18.89 o 
  -6   6   0     1791.45     1844.88     45.86 o 
  -5   6   0     1545.94     1426.25     28.82 o 
  -4   6   0     1154.08     1050.11     26.03 o 
  -3   6   0     2383.72     2354.92     45.16 o 
  -2   6   0     4709.40     4613.36     69.49 o 
  -1   6   0    21977.03    22036.58    300.80 o 
   0   6   0    23021.58    22416.09    269.57 o 
   1   6   0    29685.87    29128.56    346.56 o 
   2   6   0    12069.20    12291.30    155.04 o 
   3   6   0     8371.96     8362.02    158.42 o 
   4   6   0     3136.51     3010.01     73.36 o 
   5   6   0     1287.11     1242.53     39.66 o 
   6   6   0     1027.95     1037.81     38.95 o 
   7   6   0     1287.00     1345.63     59.52 o 
   8   6   0      855.83      891.90     51.66 o 
   9   6   0        7.65       18.16     34.44 o 
 -14   7   0     1697.85     1764.59     83.91 o 
 -13   7   0      906.65      899.83     60.11 o 
 -12   7   0      423.86      388.86     41.95 o 
 -11   7   0      130.61      131.78     22.36 o 
 -10   7   0      410.63      392.42     29.00 o 
  -9   7   0      130.28      127.89     20.37 o 
  -8   7   0      225.51      215.87     22.36 o 
  -7   7   0     1646.35     1713.34     56.99 o 
  -6   7   0    10940.33    10932.84    160.02 o 
  -5   7   0    17922.40    17832.91    248.92 o 
  -4   7   0    16624.91    16597.25    233.20 o 
  -3   7   0    11756.57    11817.60    171.19 o 
  -2   7   0     9546.98     9715.82    144.50 o 
  -1   7   0     3395.37     3379.89     75.04 o 
   0   7   0     9949.19     9556.90    143.02 o 
   1   7   0     9735.09     9828.66    147.36 o 
   2   7   0     8131.36     8240.61    159.31 o 
   3   7   0     2762.24     2855.64     95.81 o 
   4   7   0      428.34      436.63     31.43 o 
   5   7   0      312.12      289.72     29.77 o 
   6   7   0      555.79      563.85     33.57 o 
   7   7   0      236.66      175.69     32.54 o 
   8   7   0       22.11       10.65     35.07 o 
 -13   8   0       49.80       60.74     33.81 o 
 -12   8   0      730.68      817.89     60.74 o 
 -11   8   0     1819.07     1883.43     59.33 o 
 -10   8   0      997.41     1072.03     44.05 o 
  -9   8   0      484.08      510.92     46.96 o 
  -8   8   0      397.76      393.84     28.77 o 
  -7   8   0      858.23      905.53     43.38 o 
  -6   8   0     6551.65     6657.70    107.20 o 
  -5   8   0     8336.28     8228.58    152.08 o 
  -4   8   0    15224.36    14783.84    253.26 o 
  -3   8   0     7160.15     6787.22    130.62 o 
  -2   8   0      127.08       78.23     17.71 o 
  -1   8   0      164.61      162.43     25.36 o 
   0   8   0     2228.02     2113.18     69.51 o 
   1   8   0      703.23      628.46     41.02 o 
   2   8   0     3024.05     3003.18    107.70 o 
   3   8   0     1438.36     1428.04     52.42 o 
   4   8   0       59.36       53.02     22.78 o 
   5   8   0       64.57       44.08     26.30 o 
   6   8   0       10.86      -25.72     25.72 o 
   7   8   0       17.98       33.81     51.35 o 
 -13   9   0        3.51      -27.55     31.94 o 
 -12   9   0      682.81      773.58     42.94 o 
 -11   9   0     2390.46     2516.56    124.92 o 
 -10   9   0     2581.20     2535.71     85.79 o 
  -9   9   0      896.92     1002.52     64.50 o 
  -8   9   0      347.70      294.31     40.70 o 
  -7   9   0      511.36      556.59     34.02 o 
  -6   9   0      942.92      989.81     41.33 o 
  -5   9   0     2537.94     2646.15     69.29 o 
  -4   9   0     6343.03     6154.93    124.64 o 
  -3   9   0     7689.33     7347.15    143.46 o 
  -2   9   0      450.93      480.47     32.97 o 
  -1   9   0      351.25      294.29     27.00 o 
   0   9   0       20.14       30.64     19.23 o 
   1   9   0      838.60      718.23     56.98 o 
   2   9   0     1400.29     1456.50     77.65 o 
   3   9   0     1423.38     1482.80     80.15 o 
   4   9   0      630.57      662.52     79.53 o 
   5   9   0      140.96      158.44     33.52 o 
   6   9   0      134.16      193.51     37.05 o 
 -13  10   0       22.40       66.38     40.08 o 
 -12  10   0       61.99       33.81     36.94 o 
 -11  10   0     1449.88     1502.21     82.66 o 
 -10  10   0     3176.24     3041.37    117.72 o 
  -9  10   0     3016.03     2873.56    113.34 o 
  -8  10   0     2417.57     2310.62     97.06 o 
  -7  10   0     2437.41     2489.68     70.57 o 
  -6  10   0     1807.57     1865.44    117.41 o 
  -5  10   0     3934.85     3895.81     92.53 o 
  -4  10   0     3690.48     3653.12     91.42 o 
  -3  10   0     5235.53     5190.19    114.46 o 
  -2  10   0     6303.02     6150.43    170.95 o 
  -1  10   0     2274.41     2247.49     67.88 o 
   0  10   0      108.66      136.22     29.12 o 
   1  10   0        0.31       30.06     33.19 o 
   2  10   0        7.73        3.13     36.32 o 
   3  10   0       10.93       63.87     40.70 o 
   4  10   0       28.41       36.80     31.20 o 
   5  10   0       79.82      106.84     36.79 o 
 -12  11   0      680.95      643.72     65.75 o 
 -11  11   0     2558.64     2534.79    112.71 o 
 -10  11   0     6172.17     6323.83    197.87 o 
  -9  11   0     8317.08     8319.48    241.71 o 
  -8  11   0     5852.00     5927.46    187.86 o 
  -7  11   0     2134.05     2014.32     67.47 o 
  -6  11   0     1318.28     1339.55     56.23 o 
  -5  11   0     1794.72     1764.72     63.53 o 
  -4  11   0     3773.97     3601.17     93.20 o 
  -3  11   0     2699.22     2557.85     75.68 o 
  -2  11   0     1188.49     1062.37     50.97 o 
  -1  11   0        0.37       19.40     28.80 o 
   0  11   0      706.05      710.09     67.00 o 
   1  11   0     2529.21     2618.70    117.10 o 
   2  11   0     1478.20     1481.55     91.42 o 
   3  11   0     1387.68     1521.63     93.93 o 
 -12  12   0     2780.76     2782.76    125.24 o 
 -11  12   0     3118.20     3291.85    136.51 o 
 -10  12   0     3330.28     3437.75    139.01 o 
  -9  12   0     3307.21     3403.94    135.88 o 
  -8  12   0     3644.19     3698.87    144.65 o 
  -7  12   0     1605.63     1642.18    111.77 o 
  -6  12   0       34.83       20.18     38.82 o 
  -5  12   0       49.24       54.48     27.45 o 
  -4  12   0      356.07      392.80     38.51 o 
  -3  12   0      666.13      641.74     46.27 o 
  -2  12   0      713.58      704.14     48.75 o 
  -1  12   0      706.32      770.21     73.26 o 
   0  12   0     2162.96     2047.62    105.83 o 
   1  12   0     2820.37     2764.60    127.12 o 
   2  12   0     3266.69     3599.30    148.41 o 
 -11  13   0      449.11      466.51     68.88 o 
 -10  13   0      453.81      403.26     61.99 o 
  -9  13   0      244.87      225.43     55.73 o 
  -8  13   0      106.59       39.45     46.34 o 
  -7  13   0        3.21      -16.51     45.40 o 
  -6  13   0      720.12      809.24     83.60 o 
  -5  13   0     1780.24     1699.99    106.76 o 
  -4  13   0     3061.98     2984.60     97.37 o 
  -3  13   0     2414.33     2417.77     86.41 o 
  -2  13   0      693.32      736.30     53.69 o 
  -1  13   0      778.18      783.36     77.65 o 
   0  13   0      515.90      477.15     70.13 o 
  -9  14   0       42.50      -14.40     50.09 o 
  -8  14   0      115.33       36.94     46.34 o 
  -7  14   0      118.77      148.59     36.68 o 
  -6  14   0      168.74      153.92     65.44 o 
  -5  14   0      897.51      869.49    103.63 o 
  -4  14   0     1611.12     1623.41     74.37 o 
  -3  14   0     1509.37     1654.46    119.60 o 
   2 -14   1      150.36      200.38     60.74 o 
   3 -14   1       74.29      107.66     37.62 o 
   4 -14   1      106.45      108.69     37.36 o 
   5 -14   1      124.70      172.65     51.03 o 
   6 -14   1      369.47      394.41     62.31 o 
   7 -14   1     1975.21     1987.23     79.43 o 
   8 -14   1     2598.05     2574.87    130.25 o 
   9 -14   1     2563.00     2638.74    133.38 o 
   0 -13   1      122.56      100.82     50.09 o 
   1 -13   1     1204.74     1282.42     98.94 o 
   2 -13   1     2237.84     2284.39     91.11 o 
   3 -13   1     2622.33     2763.44     87.88 o 
   4 -13   1     2038.74     2056.18    165.00 o 
   5 -13   1     1492.73     1494.23     65.90 o 
   6 -13   1     1791.07     1769.32     72.17 o 
   7 -13   1     3461.64     3550.51    102.24 o 
   8 -13   1     5537.02     5518.56    190.99 o 
   9 -13   1     5397.77     5283.11    187.86 o 
  10 -13   1     2436.03     2494.09    123.36 o 
  11 -13   1      798.03      825.94     80.78 o 
  -2 -12   1      227.43      276.15     58.24 o 
  -1 -12   1      558.81      502.83     67.00 o 
   0 -12   1      912.15     1057.62     85.16 o 
   1 -12   1     3373.42     3370.12    136.51 o 
   2 -12   1     6714.21     6697.17    331.25 o 
   3 -12   1     9205.98     9103.09    184.83 o 
   4 -12   1     5556.89     5571.39    144.02 o 
   5 -12   1     4177.97     4093.94    105.60 o 
   6 -12   1     1997.93     2008.08     69.92 o 
   7 -12   1     1180.47     1216.09     62.62 o 
   8 -12   1     1594.97     1656.26     97.06 o 
   9 -12   1     1830.93     1953.07    105.20 o 
  10 -12   1     1044.34     1188.50     82.03 o 
  11 -12   1       45.30       60.74     44.46 o 
  12 -12   1      171.86      228.56     55.73 o 
  -3 -11   1     2576.94     2584.26    118.35 o 
  -2 -11   1     3095.66     3033.86    125.24 o 
  -1 -11   1     2285.35     2459.02    113.34 o 
   0 -11   1     2008.35     2045.74    102.07 o 
   1 -11   1     3158.76     3255.10    108.33 o 
   2 -11   1     4642.69     4715.62    111.57 o 
   3 -11   1     5038.52     5181.05    119.09 o 
   4 -11   1     5052.84     5133.43    171.57 o 
   5 -11   1     1170.56     1146.21     50.25 o 
   6 -11   1       21.11       32.91     23.48 o 
   7 -11   1       24.00       21.92     27.55 o 
   8 -11   1        6.44       -8.14     33.19 o 
   9 -11   1       67.20      123.98     41.33 o 
  10 -11   1      206.06      266.13     48.84 o 
  11 -11   1      192.20      140.89     45.71 o 
  12 -11   1      594.08      531.63     62.62 o 
  -5 -10   1      802.35      837.68     58.75 o 
  -4 -10   1     2692.56     2828.86     93.42 o 
  -3 -10   1     3866.09     3764.62    139.01 o 
  -2 -10   1     5367.15     5885.50    184.72 o 
  -1 -10   1     1777.72     1738.29     86.41 o 
   0 -10   1      177.27      192.00     34.44 o 
   1 -10   1      256.47      217.57     28.54 o 
   2 -10   1       47.42       23.40     34.44 o 
   3 -10   1      496.99      515.80     61.05 o 
   4 -10   1     2101.47     2030.01     63.30 o 
   5 -10   1      904.77      949.00    117.10 o 
   6 -10   1        0.17      -18.53     18.53 o 
   7 -10   1     2043.82     2084.04     63.74 o 
   8 -10   1     1104.45     1187.24     73.89 o 
   9 -10   1      457.93      590.49     58.86 o 
  10 -10   1      203.15      264.25     43.83 o 
  11 -10   1       55.85       58.24     36.94 o 
  12 -10   1      145.34      161.56     42.58 o 
  13 -10   1      600.07      634.32     63.87 o 
  -6  -9   1      304.73      228.38     38.94 o 
  -5  -9   1      440.97      438.94     43.19 o 
  -4  -9   1      855.04      845.35     67.00 o 
  -3  -9   1     1805.99     1767.72     83.91 o 
  -2  -9   1     1697.80     1701.97     83.28 o 
  -1  -9   1     1876.77     1756.45     83.28 o 
   0  -9   1       92.70       69.04     28.18 o 
   1  -9   1      170.58      165.62     23.69 o 
   2  -9   1       17.41       11.65     19.41 o 
   3  -9   1      307.69      305.48     27.65 o 
   4  -9   1      484.25      491.02     52.60 o 
   5  -9   1      127.47      124.87     21.39 o 
   6  -9   1      453.27      448.35     36.01 o 
   7  -9   1       36.46       46.91     19.35 o 
   8  -9   1     1597.61     1626.20     76.39 o 
   9  -9   1     2256.71     2365.10     96.43 o 
  10  -9   1     1161.31     1321.25     73.26 o 
  11  -9   1      769.93      740.78     60.74 o 
  12  -9   1      551.37      597.87     54.79 o 
  13  -9   1      551.80      544.78     56.98 o 
  -7  -8   1      805.90      819.05     95.81 o 
  -6  -8   1      496.22      571.33     36.58 o 
  -5  -8   1      352.50      339.10     29.11 o 
  -4  -8   1      909.01      863.57     44.46 o 
  -3  -8   1     1867.42     1836.45     59.90 o 
  -2  -8   1     4597.74     4526.17    103.18 o 
  -1  -8   1     5279.89     5553.51    113.10 o 
   0  -8   1     4552.46     4419.65     94.74 o 
   1  -8   1     1680.69     1613.24     69.19 o 
   2  -8   1        8.55      -15.23     15.23 o 
   3  -8   1      511.07      473.17     48.53 o 
   4  -8   1      653.89      625.47     32.98 o 
   5  -8   1        3.52        9.95     19.41 o 
   6  -8   1      536.38      518.75     25.01 o 
   7  -8   1     1390.32     1452.36     38.39 o 
   8  -8   1     6990.11     7061.33    142.72 o 
   9  -8   1     9594.81     9718.96    209.15 o 
  10  -8   1    10236.42    10137.80    193.64 o 
  11  -8   1     3745.64     3764.84     90.21 o 
  12  -8   1     2206.12     2248.24     66.82 o 
  13  -8   1     1955.01     1986.25     92.05 o 
  -8  -7   1     1780.18     1858.70     74.76 o 
  -7  -7   1     2777.89     2819.91     91.15 o 
  -6  -7   1     3234.60     3341.77     75.61 o 
  -5  -7   1     1157.02     1125.65     40.19 o 
  -4  -7   1     1294.74     1274.25     47.80 o 
  -3  -7   1     3182.03     3169.64     78.13 o 
  -2  -7   1     4747.39     4669.14    101.55 o 
  -1  -7   1     2496.84     2543.08     51.96 o 
   0  -7   1     4099.50     4195.47     72.99 o 
   1  -7   1      225.52      220.96     16.86 o 
   2  -7   1     2493.30     2534.66     50.93 o 
   3  -7   1     9101.22     9170.06    137.08 o 
   4  -7   1    10901.71    10706.58    157.22 o 
   5  -7   1     9764.00     9696.64    143.82 o 
   6  -7   1     5330.66     5361.92     87.80 o 
   7  -7   1     7325.06     7185.74    157.80 o 
   8  -7   1     9552.77     9397.64    176.44 o 
   9  -7   1     9576.41    10020.04    187.23 o 
  10  -7   1    13463.06    13807.51    321.55 o 
  11  -7   1     7370.74     7531.22    148.19 o 
  12  -7   1     2756.36     2865.42    107.08 o 
  13  -7   1      471.05      505.96     48.84 o 
  -9  -6   1     2026.76     2056.39     94.55 o 
  -8  -6   1     2787.69     2710.72     86.83 o 
  -7  -6   1     5386.88     5455.93    135.11 o 
  -6  -6   1     3982.15     3864.90    143.19 o 
  -5  -6   1     1382.38     1357.58     40.87 o 
  -4  -6   1      113.07       96.97     18.78 o 
  -3  -6   1       19.70       -1.89     11.76 o 
  -2  -6   1     1559.15     1579.46     32.19 o 
  -1  -6   1     1318.54     1420.05     29.86 o 
   0  -6   1     2340.78     2453.41     42.75 o 
   1  -6   1     9299.22     9412.84    121.09 o 
   2  -6   1    16227.91    16581.85    202.59 o 
   3  -6   1    25391.49    25798.87    349.22 o 
   4  -6   1    37419.36    36973.04    434.69 o 
   5  -6   1    18446.05    18423.99    297.99 o 
   6  -6   1     8711.48     9041.33    116.76 o 
   7  -6   1     3621.99     3636.59     89.21 o 
   8  -6   1     3207.94     3256.21     62.71 o 
   9  -6   1     3019.33     3152.26     60.22 o 
  10  -6   1     2339.09     2436.64     51.66 o 
  11  -6   1     2348.44     2361.97     88.92 o 
  12  -6   1      248.67      221.04     33.81 o 
  13  -6   1       67.63       43.21     28.80 o 
  -9  -5   1      439.33      462.18     39.35 o 
  -8  -5   1      435.08      388.97     44.15 o 
  -7  -5   1     1182.16     1097.77     87.98 o 
  -6  -5   1      288.11      330.10     21.42 o 
  -5  -5   1        3.18        6.48     10.16 o 
  -4  -5   1     2384.43     2371.41     47.41 o 
  -3  -5   1    13340.65    13330.03    193.46 o 
  -2  -5   1    17475.31    17511.79    211.47 o 
  -1  -5   1    13249.12    13287.75    163.00 o 
   0  -5   1    12324.63    12616.15    155.29 o 
   1  -5   1     8030.89     8274.99    112.53 o 
   2  -5   1     3444.09     3338.76     48.68 o 
   3  -5   1    15707.99    15363.46    211.12 o 
   4  -5   1    25501.68    25734.00    304.24 o 
   5  -5   1    10464.22    10347.55    129.25 o 
   6  -5   1     5558.29     5750.87     76.75 o 
   7  -5   1       62.02       74.84     10.80 o 
   8  -5   1        8.93       31.66     14.55 o 
   9  -5   1       30.17       46.58     15.73 o 
  10  -5   1       49.87       51.02     12.61 o 
  11  -5   1      118.33      128.11     19.42 o 
  12  -5   1        0.41        0.75     16.60 o 
  13  -5   1      193.82      206.64     33.19 o 
 -10  -4   1       65.35       77.37     25.33 o 
  -9  -4   1      452.44      428.47     25.64 o 
  -8  -4   1     1300.43     1232.32     37.05 o 
  -7  -4   1     1204.05     1195.28     60.09 o 
  -6  -4   1      388.03      421.25     18.01 o 
  -5  -4   1     1287.76     1221.39     26.95 o 
  -4  -4   1     1890.04     1909.97     37.68 o 
  -3  -4   1    13525.20    13422.66    191.06 o 
  -2  -4   1    15328.59    15045.07    180.69 o 
  -1  -4   1    13540.09    13365.55    161.37 o 
   0  -4   1     1545.21     1251.28     22.67 o 
   1  -4   1      185.76      185.28      8.00 o 
   2  -4   1      401.82      434.06     11.31 o 
   3  -4   1      623.68      577.12     29.55 o 
   4  -4   1     8695.67     8971.33    110.92 o 
   5  -4   1    10899.00    11240.70    161.25 o 
   6  -4   1     3565.16     3513.12     58.24 o 
   7  -4   1       31.11       42.64      8.54 o 
   8  -4   1      324.31      369.29     27.75 o 
   9  -4   1       28.26       47.79      9.09 o 
  10  -4   1      176.89      169.92     14.50 o 
  11  -4   1        5.05        3.51     11.92 o 
  12  -4   1      216.43      221.78     21.89 o 
  13  -4   1      120.94      107.78     20.59 o 
 -11  -3   1       59.48       65.12     25.67 o 
 -10  -3   1      122.76      132.68     17.59 o 
  -9  -3   1     1739.20     1611.80     41.11 o 
  -8  -3   1     2572.15     2435.38     51.66 o 
  -7  -3   1     2572.56     2514.92     51.21 o 
  -6  -3   1      228.69      246.43     12.50 o 
  -5  -3   1      711.90      734.90     18.36 o 
  -4  -3   1      763.94      728.42     17.62 o 
  -3  -3   1      460.10      427.94     15.29 o 
  -2  -3   1    10446.69    10380.92    146.82 o 
  -1  -3   1    11978.82    11942.61    167.49 o 
   0  -3   1    11440.67    11091.42    132.76 o 
   1  -3   1     9562.09     9585.59    104.45 o 
   2  -3   1     3058.46     3131.63    143.95 o 
   3  -3   1      570.54      565.98     35.15 o 
   4  -3   1     1809.29     1884.97     33.12 o 
   5  -3   1     5661.55     5691.79     73.89 o 
   6  -3   1     6743.33     6731.85     98.96 o 
   7  -3   1     3888.31     4007.96     63.17 o 
   8  -3   1       68.21       77.78      9.46 o 
   9  -3   1      779.13      759.89     33.81 o 
  10  -3   1     1282.70     1348.45     38.33 o 
  11  -3   1      387.36      372.17     22.82 o 
  12  -3   1      412.27      418.56     27.55 o 
  13  -3   1      496.24      504.66     52.29 o 
 -11  -2   1      375.74      373.09     21.92 o 
 -10  -2   1       29.90       32.43     12.79 o 
  -9  -2   1      244.04      227.24     16.81 o 
  -8  -2   1     2431.03     2345.24     46.71 o 
  -7  -2   1     6848.41     6806.52    109.78 o 
  -6  -2   1     3126.61     3074.95     50.16 o 
  -5  -2   1     2407.24     2447.34     49.62 o 
  -4  -2   1      769.89      717.98     25.13 o 
  -3  -2   1     8149.97     8058.73    120.94 o 
  -2  -2   1    25914.52    25825.52    350.32 o 
  -1  -2   1    23108.88    22851.65    310.46 o 
   0  -2   1    38428.18    35731.27    738.41 o 
   1  -2   1    11707.39    11757.57    168.47 o 
   2  -2   1      355.98      425.30     11.17 o 
   3  -2   1     2624.33     2779.58     51.50 o 
   4  -2   1     2127.62     2275.32     43.34 o 
   5  -2   1     1783.75     1840.92     40.72 o 
   6  -2   1       60.39       69.03      6.54 o 
   7  -2   1       43.53       53.40      6.70 o 
   8  -2   1      963.41      943.97     21.21 o 
   9  -2   1     5421.71     5391.25    102.68 o 
  10  -2   1     7340.64     7510.18    141.43 o 
  11  -2   1     5415.15     5306.23    106.45 o 
  12  -2   1     3647.80     3710.21     82.56 o 
  13  -2   1     1996.91     1981.25     79.53 o 
 -12  -1   1      208.42      142.14     25.05 o 
 -11  -1   1      106.68       83.85     13.63 o 
 -10  -1   1      530.98      452.22     19.65 o 
  -9  -1   1      761.67      790.77     21.67 o 
  -8  -1   1     5836.67     5258.06    190.99 o 
  -7  -1   1    17565.60    15613.27    452.73 o 
  -6  -1   1    23645.89    23383.93    778.97 o 
  -5  -1   1    20095.56    20122.19    942.72 o 
  -4  -1   1    11553.12    11755.21    427.68 o 
  -3  -1   1    10334.07     9888.69    276.77 o 
  -1  -1   1    11483.94    11507.67    198.59 o 
   0  -1   1    32959.38    29888.40    420.70 o 
   1  -1   1    18513.58    17779.43    216.58 o 
   2  -1   1        8.71       86.18     12.84 o 
   3  -1   1     9949.97     9991.80    172.02 o 
   4  -1   1    21176.47    21412.12    390.11 o 
   5  -1   1    13264.89    13164.31    232.30 o 
   6  -1   1     7039.85     6936.71    142.77 o 
   7  -1   1     6547.62     6400.78    326.55 o 
   8  -1   1     6095.93     5882.19    144.30 o 
   9  -1   1     7599.23     7591.55    175.96 o 
  10  -1   1     9003.29     8843.74    162.94 o 
  11  -1   1     9769.57     9787.93    182.42 o 
  12  -1   1     3894.43     3847.10     85.46 o 
 -12   0   1     2311.80     2247.01     52.84 o 
 -11   0   1     3818.37     3541.72     69.51 o 
 -10   0   1     2961.91     2735.80    135.26 o 
  -9   0   1     5106.27     4693.87    180.97 o 
  -8   0   1    10585.09     9896.21    310.59 o 
  -7   0   1    13626.54    12642.03    373.83 o 
  -6   0   1    19414.91    18761.09    524.12 o 
  -5   0   1     9685.17     9236.84    271.14 o 
  -4   0   1    11765.99    12003.94    335.63 o 
  -3   0   1       14.56       17.53     11.90 o 
  -2   0   1    11826.85    12479.84    333.76 o 
   0   0   1     1625.18       -0.31      0.89 o 
   1   0   1       39.79       56.78      3.05 o 
   3   0   1    11124.72    10549.32    292.43 o 
   4   0   1    23226.59    22764.14    670.02 o 
   5   0   1    36852.32    36587.06   1120.87 o 
   6   0   1    18924.62    18783.26    328.29 o 
   7   0   1     8379.38     8150.43    115.22 o 
   8   0   1     3008.61     2926.37     72.81 o 
   9   0   1     2459.39     2431.64     51.70 o 
  10   0   1     1490.06     1449.90     36.46 o 
  11   0   1     1501.15     1495.10     44.22 o 
  12   0   1     1680.44     1712.92     50.63 o 
 -13   1   1     3685.94     3526.04    107.08 o 
 -12   1   1     6328.02     6377.49    120.21 o 
 -10   1   1     3738.76     3661.92    159.68 o 
  -9   1   1     1586.17     1665.02     95.81 o 
  -8   1   1      492.31      502.83     55.10 o 
  -7   1   1     2017.17     2020.07     93.30 o 
  -6   1   1     4210.82     4383.85    119.60 o 
  -5   1   1     1112.93     1101.46     55.73 o 
  -4   1   1      162.31      146.53     20.66 o 
  -3   1   1      913.53      958.06     40.70 o 
  -2   1   1    32836.16    31418.15    817.80 o 
  -1   1   1    32798.68    29607.68    716.82 o 
   0   1   1    20912.57    20595.45    289.22 o 
   1   1   1     5682.31     5800.33    103.17 o 
   2   1   1     7128.71     7092.95    106.24 o 
   3   1   1     1563.49     1429.13     26.34 o 
   4   1   1    11314.25    11209.85    139.02 o 
   5   1   1    14226.34    14234.76    176.04 o 
   6   1   1     6173.42     6128.48    112.71 o 
   7   1   1     3063.63     3123.19     66.70 o 
   8   1   1      114.88      123.44     12.08 o 
   9   1   1       14.41       34.90     11.61 o 
  10   1   1       38.16       38.37     13.76 o 
  11   1   1      121.73      129.80     18.14 o 
  12   1   1      457.87      435.20     40.70 o 
 -13   2   1     1657.78     1642.20     43.84 o 
 -12   2   1     1822.12     1767.88     43.13 o 
 -11   2   1     2239.25     2126.55     45.95 o 
  -7   2   1      392.37      403.26     20.66 o 
  -6   2   1       35.22       63.24     10.02 o 
  -5   2   1      207.47      229.81     15.03 o 
  -4   2   1     1877.84     2000.04     43.09 o 
  -3   2   1      932.04     1048.03     22.09 o 
  -2   2   1    27429.99    26505.76    456.50 o 
  -1   2   1     3567.02     3566.90     54.47 o 
   0   2   1    24948.64    24357.76    331.42 o 
   1   2   1    14931.93    15446.37    239.47 o 
   2   2   1     3164.46     3283.23     49.66 o 
   3   2   1      319.38      344.57     11.75 o 
   4   2   1     2046.44     2139.38     41.39 o 
   5   2   1     2887.91     2764.56     42.41 o 
   6   2   1     4418.38     4389.67     63.34 o 
   7   2   1     4249.16     4166.98     64.44 o 
   8   2   1     2194.33     2064.86     72.54 o 
   9   2   1       45.09       58.14     13.91 o 
  10   2   1        2.47       -0.25     14.41 o 
  11   2   1       53.87       51.16     17.89 o 
 -13   3   1      194.70      192.11     18.60 o 
 -12   3   1      348.57      291.05     19.23 o 
 -11   3   1     1087.13     1064.30     30.91 o 
 -10   3   1      220.43      239.28     14.71 o 
  -9   3   1      225.84      201.31     12.92 o 
  -8   3   1       49.84       86.29     13.02 o 
  -7   3   1     2057.17     2134.98     50.11 o 
  -6   3   1     1848.37     1923.28     35.95 o 
  -5   3   1      647.48      672.45     16.14 o 
  -4   3   1     2101.57     2412.55     48.23 o 
  -3   3   1     1513.97     1615.28     28.64 o 
  -2   3   1      108.03      147.44     12.38 o 
  -1   3   1     4716.83     4572.28     52.80 o 
   0   3   1    30297.30    29715.15    344.84 o 
   1   3   1    12892.30    13130.09    156.70 o 
   2   3   1     2352.37     2243.95     38.88 o 
   3   3   1     4032.00     4178.38     59.27 o 
   4   3   1     3593.89     3487.14     78.09 o 
   5   3   1     6772.38     6642.31     91.23 o 
   6   3   1     7678.54     7303.78    141.45 o 
   7   3   1     3122.41     3133.69     51.91 o 
   8   3   1     2385.95     2248.24     51.50 o 
   9   3   1      377.10      357.06     25.57 o 
  10   3   1       25.01       28.41     17.07 o 
 -13   4   1       25.14        9.13     15.27 o 
 -12   4   1      254.19      281.91     20.50 o 
 -11   4   1      702.49      683.74     27.36 o 
 -10   4   1     1636.69     1628.76     42.04 o 
  -9   4   1      139.21      136.05     11.28 o 
  -8   4   1       18.88       33.26      8.41 o 
  -7   4   1     3439.09     3369.29     55.33 o 
  -6   4   1     6886.61     6855.35    101.80 o 
  -5   4   1     9628.44     9959.86    143.12 o 
  -4   4   1     3822.26     3634.37     49.74 o 
  -3   4   1     6471.89     6691.17     84.67 o 
  -2   4   1     8723.63     8712.97     97.37 o 
  -1   4   1    19215.76    18733.69    200.86 o 
   0   4   1    27634.98    26609.44    312.34 o 
   1   4   1    39870.44    39647.92    460.22 o 
   2   4   1    12559.03    12427.39    151.65 o 
   3   4   1     4216.88     4099.15     57.47 o 
   4   4   1      530.24      529.81     18.32 o 
   5   4   1     1583.49     1607.59     58.30 o 
   6   4   1     1272.40     1241.10     29.89 o 
   7   4   1       96.12      117.80     14.38 o 
   8   4   1       25.85       16.40     15.16 o 
   9   4   1      339.98      324.84     34.48 o 
  10   4   1     1588.27     1519.10     63.71 o 
 -13   5   1        5.61        1.71     16.81 o 
 -12   5   1      142.96      126.69     19.23 o 
 -11   5   1      223.47      224.92     20.80 o 
 -10   5   1       23.93       32.59     11.69 o 
  -9   5   1      187.68      179.48     14.09 o 
  -8   5   1     4366.26     4448.01     73.11 o 
  -7   5   1    14428.73    14343.94    217.57 o 
  -6   5   1    22902.46    23395.41    276.84 o 
  -5   5   1    33471.52    33378.11    390.36 o 
  -4   5   1    20995.28    20273.00    241.66 o 
  -3   5   1    12182.76    12069.22    168.69 o 
  -2   5   1    21679.35    21812.78    259.52 o 
  -1   5   1    12327.67    12336.49    158.89 o 
   0   5   1    10077.62     9879.62    124.27 o 
   1   5   1    15120.90    14936.64    182.19 o 
   2   5   1     3889.42     3895.81     56.92 o 
   3   5   1      181.88      201.74     15.02 o 
   4   5   1     2127.32     2065.50     39.92 o 
   5   5   1     3254.66     3337.94     56.91 o 
   6   5   1     2226.49     2160.71     51.94 o 
   7   5   1     1307.31     1362.79     93.61 o 
   8   5   1      900.76      822.34    100.82 o 
   9   5   1     1360.26     1322.03     59.81 o 
 -13   6   1      983.56      926.75     55.10 o 
 -12   6   1     4467.89     4419.60    137.76 o 
 -11   6   1     4657.37     4649.32    149.34 o 
 -10   6   1     8286.00     8655.28    133.83 o 
  -9   6   1     5056.22     5236.81     87.59 o 
  -8   6   1     7241.15     7391.23    115.98 o 
  -7   6   1    13100.66    13136.19    192.22 o 
  -6   6   1    23362.25    23662.01    283.01 o 
  -5   6   1    32123.72    32093.56    499.63 o 
  -4   6   1    15364.14    15298.22    187.87 o 
  -3   6   1     6973.77     7271.33    109.42 o 
  -2   6   1       34.79       42.24      8.32 o 
  -1   6   1      411.14      411.97     19.70 o 
   0   6   1       42.32       39.54      9.58 o 
   1   6   1      273.63      265.11     22.32 o 
   2   6   1      175.19      163.65     13.22 o 
   3   6   1      404.66      366.75     26.32 o 
   4   6   1     2563.41     2502.95     56.00 o 
   5   6   1     7404.51     7381.45    159.84 o 
   6   6   1     6186.96     6197.36    111.69 o 
   7   6   1     3419.52     3439.13     98.85 o 
   8   6   1     1335.11     1316.30     60.77 o 
 -14   7   1      915.34      914.85     61.37 o 
 -13   7   1     2275.65     2126.52     89.54 o 
 -12   7   1     5341.83     5175.41    160.93 o 
 -11   7   1    10757.41    11162.99    252.67 o 
 -10   7   1     8607.86     8741.26    216.03 o 
  -9   7   1     3514.97     3599.20     82.27 o 
  -8   7   1     1426.58     1396.75     45.16 o 
  -7   7   1     1435.35     1489.65     36.47 o 
  -6   7   1     3700.21     3822.29     67.47 o 
  -5   7   1     2853.58     2906.21     83.52 o 
  -4   7   1     5883.97     5955.08     95.12 o 
  -3   7   1      126.05      137.02     14.09 o 
  -2   7   1     1834.60     1815.33     41.07 o 
  -1   7   1     5523.80     5246.14    109.95 o 
   0   7   1     1601.18     1532.64     38.30 o 
   1   7   1      620.12      608.06     25.03 o 
   2   7   1      327.31      299.00     25.88 o 
   3   7   1      898.15      883.42     49.16 o 
   4   7   1      888.34      918.93     36.48 o 
   5   7   1     2307.93     2323.12     58.97 o 
   6   7   1     2189.61     2147.78     58.33 o 
   7   7   1     2334.43     2329.91    183.16 o 
   8   7   1      828.95      732.64     65.75 o 
 -14   8   1      953.64      910.47     67.00 o 
 -13   8   1     1143.30     1216.68     70.13 o 
 -12   8   1     1629.29     1770.78     57.54 o 
 -11   8   1     4128.35     4231.62     97.71 o 
 -10   8   1     3354.94     3476.64     84.40 o 
  -9   8   1     1205.67     1435.73     49.36 o 
  -8   8   1       67.03       80.94     18.58 o 
  -7   8   1      301.39      338.37     21.22 o 
  -6   8   1       28.41        5.13     12.03 o 
  -5   8   1      180.46      206.04     41.33 o 
  -4   8   1       81.63       78.98     18.28 o 
  -3   8   1     1423.33     1317.85     43.84 o 
  -2   8   1     2025.91     1868.94     53.35 o 
  -1   8   1     1356.30     1144.87     52.29 o 
   0   8   1     3828.38     3608.81     82.77 o 
   1   8   1     2651.50     2636.89     67.94 o 
   2   8   1      893.92      803.39     54.48 o 
   3   8   1      125.46      160.30     36.32 o 
   4   8   1       86.69       90.37     26.28 o 
   5   8   1      644.42      672.05     46.90 o 
   6   8   1     1277.80     1332.75     61.81 o 
   7   8   1     1522.59     1510.36    114.59 o 
 -13   9   1      248.87      270.51     43.83 o 
 -12   9   1      517.85      547.02     38.74 o 
 -11   9   1     1074.07     1175.23     49.78 o 
 -10   9   1     2477.15     2582.98     73.64 o 
  -9   9   1     2980.47     3034.49    110.83 o 
  -8   9   1      512.71      517.23     50.09 o 
  -7   9   1       80.82       77.38     20.50 o 
  -6   9   1        5.16       28.36     16.94 o 
  -5   9   1      306.49      319.07     28.11 o 
  -4   9   1      159.09      211.64     59.17 o 
  -3   9   1      155.99      196.54     58.55 o 
  -2   9   1      310.72      324.82     28.77 o 
  -1   9   1      110.95      142.56     24.11 o 
   0   9   1     3065.50     3148.07     98.94 o 
   1   9   1     6773.71     6462.22    189.11 o 
   2   9   1     5368.33     5464.71    167.82 o 
   3   9   1     2083.50     2043.24     93.93 o 
   4   9   1     1442.04     1513.15     65.14 o 
   5   9   1     1008.02     1004.69     78.59 o 
   6   9   1     1075.28     1145.09     94.24 o 
 -13  10   1      641.34      746.41     66.38 o 
 -12  10   1      212.61      158.42     42.58 o 
 -11  10   1      727.52      696.32     61.99 o 
 -10  10   1     2287.09     2273.05    100.19 o 
  -9  10   1     3334.86     3222.97    121.48 o 
  -8  10   1     1151.11     1234.83     73.89 o 
  -7  10   1      257.20      230.10     27.88 o 
  -6  10   1     1108.67     1065.25     46.49 o 
  -5  10   1     3617.79     3502.02    106.14 o 
  -4  10   1     1020.40     1013.19     46.47 o 
  -3  10   1     1510.38     1467.77     54.23 o 
  -2  10   1     4222.67     4118.31     97.17 o 
  -1  10   1     2549.46     2547.19     72.16 o 
   0  10   1     5568.63     5715.79    124.18 o 
   1  10   1     7919.53     7923.10    227.93 o 
   2  10   1     6045.93     5679.49    180.97 o 
   3  10   1     3356.63     3233.41     97.44 o 
   4  10   1     1759.40     1862.70     76.58 o 
 -13  11   1      580.95      722.62     69.51 o 
 -12  11   1      310.08      415.79     58.86 o 
 -11  11   1        1.71       23.17     39.45 o 
 -10  11   1       46.43       15.65     38.82 o 
  -9  11   1      367.89      368.82     54.48 o 
  -8  11   1      345.39      373.21     52.60 o 
  -7  11   1     1499.19     1480.79     56.65 o 
  -6  11   1     3825.24     3881.38     96.96 o 
  -5  11   1     8529.09     8338.88    167.37 o 
  -4  11   1     8962.61     8558.52    170.91 o 
  -3  11   1     9975.18     9714.23    189.94 o 
  -2  11   1     3034.43     2976.12     83.88 o 
  -1  11   1     2661.93     2816.35     81.67 o 
   0  11   1     2289.79     2387.64    111.46 o 
   1  11   1     2229.70     2308.74    110.21 o 
   2  11   1     1618.62     1625.57     95.18 o 
   3  11   1     1145.69     1090.26     65.39 o 
 -12  12   1      478.06      558.56     67.63 o 
 -11  12   1     2066.28     1973.73    105.20 o 
 -10  12   1     2970.03     3192.29    134.00 o 
  -9  12   1     3314.90     3668.81    142.14 o 
  -8  12   1     2485.92     2577.37    118.35 o 
  -7  12   1     2924.47     3018.98     88.53 o 
  -6  12   1     5600.99     5484.48    127.08 o 
  -5  12   1     5669.83     5632.69    130.39 o 
  -4  12   1     6796.45     6630.24    145.89 o 
  -3  12   1     4541.13     4631.13    141.83 o 
  -2  12   1     1161.51     1129.87     57.05 o 
  -1  12   1       36.71       -1.25     38.20 o 
   0  12   1        6.01       40.70     41.33 o 
   1  12   1       98.95      105.83     48.84 o 
   2  12   1      108.52       98.31     52.60 o 
 -11  13   1     2986.79     3093.35    138.39 o 
 -10  13   1     3910.96     4058.30    160.30 o 
  -9  13   1     2405.51     2526.65    120.23 o 
  -8  13   1     1946.27     1955.57    105.20 o 
  -7  13   1      712.01      796.65    157.80 o 
  -6  13   1      909.34      888.16     55.54 o 
  -5  13   1     1352.27     1465.66     65.42 o 
  -4  13   1      715.83      712.71     52.29 o 
  -3  13   1      970.70      926.92     88.92 o 
  -2  13   1      472.57      437.98     44.05 o 
  -1  13   1        3.69      -29.43     43.21 o 
   0  13   1      141.02       41.33     46.96 o 
  -9  14   1     1897.41     1834.72    112.71 o 
  -8  14   1      745.35      740.78     81.40 o 
  -7  14   1      166.24       98.72     35.41 o 
  -6  14   1       37.72       97.81     34.76 o 
  -5  14   1      109.98       84.18     71.70 o 
  -4  14   1      357.19      406.61     70.45 o 
  -3  14   1      992.27     1126.67     92.68 o 
   2 -14   2     2348.73     2351.32    128.37 o 
   3 -14   2     2952.98     2995.20     98.48 o 
   4 -14   2     1203.34     1204.97     82.34 o 
   5 -14   2      496.09      470.57     48.22 o 
   6 -14   2       25.68       -1.57     31.88 o 
   7 -14   2      206.82      209.98     40.26 o 
   8 -14   2      198.93      255.48     61.99 o 
   9 -14   2       79.72       54.48     51.97 o 
   0 -13   2     1490.86     1621.82    105.83 o 
   1 -13   2     2420.08     2490.96    121.48 o 
   2 -13   2     2681.72     2670.05    175.96 o 
   3 -13   2     1475.12     1559.46     67.73 o 
   4 -13   2     1052.00     1029.18     59.77 o 
   5 -13   2      142.56      128.90     35.07 o 
   6 -13   2      489.77      507.76     46.04 o 
   7 -13   2     1174.87     1231.56     60.17 o 
   8 -13   2     1561.68     1492.20     95.18 o 
   9 -13   2     1363.29     1329.39     95.18 o 
  10 -13   2     1382.58     1345.67     96.43 o 
  11 -13   2     1519.94     1547.30    102.07 o 
  -2 -12   2     1900.36     1766.46    100.82 o 
  -1 -12   2      790.90      856.62     78.90 o 
   0 -12   2        9.52       22.54     42.58 o 
   1 -12   2        7.83      -20.66     36.32 o 
   2 -12   2        1.11        4.89     27.80 o 
   3 -12   2        8.28        8.86     26.52 o 
   4 -12   2       92.00      108.26     30.33 o 
   5 -12   2      719.43      658.74     82.97 o 
   6 -12   2     2323.96     2268.05     76.57 o 
   7 -12   2     6190.94     6120.13    162.18 o 
   8 -12   2     5490.06     5614.36    187.23 o 
   9 -12   2     2579.03     2668.17    121.48 o 
  10 -12   2     2244.88     2262.40    113.34 o 
  11 -12   2     1325.05     1274.28     89.54 o 
  12 -12   2      935.24      984.36     85.16 o 
  -3 -11   2      592.80      605.52     67.63 o 
  -2 -11   2      540.96      594.25     66.38 o 
  -1 -11   2       19.73      -23.17     37.57 o 
   0 -11   2      985.07      908.59     75.14 o 
   1 -11   2     3107.91     3118.51     86.33 o 
   2 -11   2     3101.98     3068.12     84.93 o 
   3 -11   2     2226.43     2184.33     70.34 o 
   4 -11   2     1236.70     1220.66    148.09 o 
   5 -11   2      601.27      539.20     39.18 o 
   6 -11   2      838.59      859.04     45.99 o 
   7 -11   2     4117.52     3958.60    121.17 o 
   8 -11   2     5871.18     5888.01    185.98 o 
   9 -11   2     3775.02     3814.71    140.27 o 
  10 -11   2      598.51      673.15     64.50 o 
  11 -11   2      163.02      172.20     46.34 o 
  12 -11   2       17.91       15.65     40.70 o 
  -5 -10   2       62.41      106.44     35.79 o 
  -4 -10   2       34.62       -8.77     41.33 o 
  -3 -10   2       70.79       97.68     41.95 o 
  -2 -10   2       27.50       84.53     39.45 o 
  -1 -10   2        9.91       23.79     31.31 o 
   0 -10   2      528.26      498.06     44.46 o 
   1 -10   2     2317.84     2285.57     68.41 o 
   2 -10   2     2056.66     2106.01     65.42 o 
   3 -10   2     4379.41     4235.91    100.07 o 
   4 -10   2     1148.98     1167.02     48.85 o 
   5 -10   2     1209.90     1228.52     48.91 o 
   6 -10   2      430.51      485.70     36.07 o 
   7 -10   2      739.90      813.57     44.22 o 
   8 -10   2     2075.18     2031.97     93.93 o 
   9 -10   2     2887.78     2908.62    113.34 o 
  10 -10   2     1887.14     1946.18     93.93 o 
  11 -10   2      477.47      378.84     51.97 o 
  12 -10   2      136.07      158.42     45.71 o 
  13 -10   2      188.36      254.86     48.84 o 
  -6  -9   2       69.99       63.90     34.44 o 
  -5  -9   2       11.79      -26.46     26.46 o 
  -4  -9   2      729.16      705.71     62.62 o 
  -3  -9   2      185.03      133.38     39.45 o 
  -2  -9   2       24.20       58.24     30.68 o 
  -1  -9   2       48.63       38.20     31.31 o 
   0  -9   2      250.97      220.62     25.94 o 
   1  -9   2      764.28      755.22     58.55 o 
   2  -9   2     5411.93     5623.19    117.31 o 
   3  -9   2    10483.16    10324.69    189.95 o 
   4  -9   2     4907.81     4908.16    105.38 o 
   5  -9   2     1915.82     1874.24     56.68 o 
   6  -9   2     1899.63     1897.70     57.77 o 
   7  -9   2     1390.00     1338.33     49.09 o 
   8  -9   2     3706.97     3839.13    128.99 o 
   9  -9   2     5439.95     5642.54    171.57 o 
  10  -9   2     5704.51     5682.62    172.83 o 
  11  -9   2      802.44      623.68     58.24 o 
  12  -9   2       54.97       48.84     36.94 o 
  -7  -8   2      550.56      680.66     90.80 o 
  -6  -8   2      220.27      200.01     27.48 o 
  -5  -8   2        6.38      -19.06     19.41 o 
  -4  -8   2     1237.21     1196.12     50.38 o 
  -3  -8   2     1788.26     1794.42     59.40 o 
  -2  -8   2     1079.68     1017.19     44.71 o 
  -1  -8   2     1957.38     1956.85     56.83 o 
   0  -8   2     2230.88     2304.43     62.39 o 
   1  -8   2     5241.36     5366.21    156.86 o 
   2  -8   2    11072.81    10821.53    193.49 o 
   3  -8   2    12844.05    12221.71    214.97 o 
   4  -8   2    17657.61    17336.04    293.34 o 
   5  -8   2     6950.16     7187.11    154.98 o 
   6  -8   2     5722.43     5863.46     97.66 o 
   7  -8   2     2358.83     2297.19     50.68 o 
   8  -8   2     2305.75     2201.39     63.74 o 
   9  -8   2     1507.15     1500.20     52.23 o 
  10  -8   2      561.27      545.34     35.86 o 
  11  -8   2       68.72       77.16     22.77 o 
  12  -8   2      656.52      606.55     63.24 o 
  13  -8   2     1410.33     1498.46     83.28 o 
  -8  -7   2        1.13       -0.95     27.97 o 
  -7  -7   2       78.95       34.18     56.98 o 
  -6  -7   2      345.94      371.49     36.49 o 
  -5  -7   2     2017.55     2093.38     61.39 o 
  -4  -7   2     6960.93     7029.57    141.79 o 
  -3  -7   2    10585.70    10938.44    203.87 o 
  -2  -7   2    10496.04    10680.44    198.73 o 
  -1  -7   2    13425.49    13421.92    193.44 o 
   0  -7   2     5438.00     5367.24     88.58 o 
   1  -7   2     7869.74     7860.22    121.02 o 
   2  -7   2    10060.11     9777.88    145.65 o 
   3  -7   2    13162.04    12875.53    185.37 o 
   4  -7   2    11607.28    11455.32    167.01 o 
   5  -7   2     6150.01     6312.47    100.42 o 
   6  -7   2      144.33      186.41     31.54 o 
   7  -7   2     1356.30     1300.72     43.39 o 
   8  -7   2     1806.62     1876.87     54.67 o 
   9  -7   2     1695.39     1704.48     52.25 o 
  10  -7   2     2214.75     2118.76     90.17 o 
  11  -7   2     1841.95     1777.09     77.96 o 
  12  -7   2     2156.07     2165.34     91.42 o 
  13  -7   2     3062.38     3261.17    122.11 o 
  -9  -6   2     1364.29     1344.42     75.14 o 
  -8  -6   2     2962.61     2912.10     91.01 o 
  -7  -6   2     3316.29     3368.08    163.43 o 
  -6  -6   2     2098.68     2182.23     54.21 o 
  -5  -6   2     2235.76     2330.36     54.30 o 
  -4  -6   2    11727.72    11715.79    212.50 o 
  -3  -6   2    18142.94    17999.81    259.58 o 
  -2  -6   2    18864.19    18982.13    231.18 o 
  -1  -6   2    13691.16    13821.82    172.02 o 
   0  -6   2     3901.71     3985.94     59.21 o 
   1  -6   2      658.53      672.96     19.61 o 
   2  -6   2     1172.15     1176.66     25.98 o 
   3  -6   2      358.80      362.23     17.79 o 
   4  -6   2      589.66      678.34     19.63 o 
   5  -6   2        3.98       24.08      8.18 o 
   6  -6   2     1963.60     2052.20     36.86 o 
   7  -6   2     6208.20     6077.33     99.07 o 
   8  -6   2    15382.90    15319.82    223.91 o 
   9  -6   2     7311.08     7463.09    119.33 o 
  10  -6   2     4149.46     4033.10     88.64 o 
  11  -6   2     2560.16     2363.84     90.17 o 
  12  -6   2      794.36      766.45     52.60 o 
  13  -6   2      934.80      864.76     58.86 o 
  -9  -5   2     3714.50     3456.81    190.36 o 
  -8  -5   2     4484.82     4415.40    113.57 o 
  -7  -5   2     3235.12     3305.66     69.61 o 
  -6  -5   2     1885.82     1935.96     49.26 o 
  -5  -5   2     1367.78     1391.55     40.04 o 
  -4  -5   2     1274.28     1235.59     52.43 o 
  -3  -5   2     3114.40     3193.73     57.51 o 
  -2  -5   2     8393.29     8488.20    108.68 o 
  -1  -5   2     4472.23     4556.24     63.47 o 
   0  -5   2       78.51      140.27      9.39 o 
   1  -5   2      712.07      665.52     17.51 o 
   2  -5   2     2157.31     2023.06     33.63 o 
   3  -5   2     9010.32     8925.45    282.95 o 
   4  -5   2      445.10      434.60     15.25 o 
   5  -5   2      586.10      561.37     17.10 o 
   6  -5   2      774.79      831.12     20.73 o 
   7  -5   2      721.56      721.70     23.55 o 
   8  -5   2     6941.32     6959.57    109.14 o 
   9  -5   2     3834.36     3912.30     69.08 o 
  10  -5   2     3755.42     3825.12     68.72 o 
  11  -5   2     1037.58      975.09     39.22 o 
  12  -5   2      201.97      198.50     31.94 o 
  13  -5   2      156.15      131.50     32.56 o 
 -10  -4   2      548.43      485.28     37.94 o 
  -9  -4   2     2797.20     2817.84     62.22 o 
  -8  -4   2     2910.74     2885.41     70.69 o 
  -7  -4   2     3281.46     3095.89     62.64 o 
  -6  -4   2      992.88      940.02     24.36 o 
  -5  -4   2      222.26      222.72     12.80 o 
  -4  -4   2      279.33      302.32     14.80 o 
  -3  -4   2      319.68      288.97     14.34 o 
  -2  -4   2      289.64      268.35     11.34 o 
  -1  -4   2      832.51      846.24     21.15 o 
   0  -4   2      633.09      677.86     15.95 o 
   1  -4   2      167.03      204.53      8.38 o 
   2  -4   2     3988.08     4036.51     49.63 o 
   3  -4   2     8799.64     9133.41    113.21 o 
   4  -4   2     9687.47    10369.50    127.54 o 
   5  -4   2     1062.90     1114.62     22.00 o 
   6  -4   2      107.19      121.61     14.73 o 
   7  -4   2      101.66      148.99     13.18 o 
   8  -4   2      712.79      735.60     20.40 o 
   9  -4   2     3827.28     3926.93     59.17 o 
  10  -4   2     5322.31     5281.55     90.20 o 
  11  -4   2     5680.55     5706.49     97.92 o 
  12  -4   2      955.49      955.72     37.82 o 
  13  -4   2      656.13      656.24     51.97 o 
 -11  -3   2       87.42       98.31     25.05 o 
 -10  -3   2       38.83       51.21     15.05 o 
  -9  -3   2      560.70      515.19     23.64 o 
  -8  -3   2     1736.65     1682.03     40.00 o 
  -7  -3   2     5209.97     5026.22     87.01 o 
  -6  -3   2     6540.42     6443.29     87.65 o 
  -5  -3   2      411.46      366.92     13.69 o 
  -4  -3   2      146.01      170.56     10.09 o 
  -3  -3   2      100.59       98.18      8.19 o 
  -2  -3   2      399.79      434.97     16.92 o 
  -1  -3   2     1661.77     1788.95     32.01 o 
   0  -3   2     1421.06     1528.05     24.30 o 
   1  -3   2      780.44      820.92     23.02 o 
   2  -3   2     2820.56     2950.54     46.69 o 
   3  -3   2    11969.13    12163.54    159.34 o 
   4  -3   2    24475.22    24611.46    295.51 o 
   5  -3   2     8565.61     8269.90    120.21 o 
   6  -3   2     3937.45     3772.51     60.87 o 
   7  -3   2     5150.65     5518.28     85.00 o 
   8  -3   2     5659.29     5950.51    128.82 o 
   9  -3   2     8233.88     8138.56    154.67 o 
  10  -3   2     6067.63     6028.26    139.33 o 
  11  -3   2     5862.97     5862.84    120.14 o 
  12  -3   2     1457.67     1444.09     47.08 o 
  13  -3   2      612.30      579.07     34.21 o 
 -11  -2   2      960.52      973.67     30.96 o 
 -10  -2   2      857.20      821.46     26.62 o 
  -9  -2   2     1031.60      983.38     27.28 o 
  -8  -2   2     2693.18     2510.61     56.62 o 
  -7  -2   2     3170.36     2986.42     58.12 o 
  -6  -2   2     5256.03     5024.33     72.40 o 
  -5  -2   2     6189.20     6359.28    141.27 o 
  -4  -2   2      846.35      978.62     17.72 o 
  -3  -2   2     3826.70     4112.70     86.51 o 
  -2  -2   2     8952.83     9117.12    127.52 o 
  -1  -2   2    11079.15    10784.55    656.99 o 
   0  -2   2    26142.88    25652.50    348.87 o 
   1  -2   2    12796.14    12927.54    185.46 o 
   2  -2   2     3755.08     3611.79     55.20 o 
   3  -2   2    18785.03    18630.27    256.09 o 
   4  -2   2    43356.20    42816.74    578.99 o 
   5  -2   2    52406.77    51418.43    695.56 o 
   6  -2   2    20449.71    20462.78    282.24 o 
   7  -2   2     4780.63     4733.68     74.91 o 
   8  -2   2     1857.61     1843.24     35.23 o 
   9  -2   2     1782.75     1843.05     45.95 o 
  10  -2   2     2425.03     2434.78     67.00 o 
  11  -2   2      504.88      531.19     28.74 o 
  12  -2   2      294.37      239.48     23.66 o 
  13  -2   2      136.00      124.61     31.94 o 
 -12  -1   2     2794.41     2600.39     72.01 o 
 -11  -1   2     2736.47     2666.80     70.87 o 
 -10  -1   2     2123.75     2007.65    106.45 o 
  -9  -1   2      434.27      330.63     53.23 o 
  -8  -1   2       69.99      129.62     38.20 o 
  -7  -1   2       29.50       29.43     26.30 o 
  -6  -1   2        5.11        5.43      7.63 o 
  -5  -1   2       38.74       56.32      7.54 o 
  -4  -1   2     4586.52     4790.31    110.21 o 
  -2  -1   2    52662.41    49663.71   2998.79 o 
  -1  -1   2    72276.82    62093.82   1067.54 o 
   0  -1   2    33050.58    31240.47    536.43 o 
   1  -1   2    11145.09    10412.06    620.95 o 
   2  -1   2    42583.05    41649.00   1544.80 o 
   3  -1   2    25844.14    26245.72    356.67 o 
   4  -1   2    16255.39    16176.36    222.42 o 
   5  -1   2    17595.53    17264.37    237.36 o 
   6  -1   2    13007.50    13315.03    211.32 o 
   7  -1   2      953.31      946.21     27.02 o 
   8  -1   2      756.71      793.36     25.05 o 
   9  -1   2      459.81      505.66     27.87 o 
  10  -1   2      745.83      749.86     29.67 o 
  11  -1   2      977.32     1064.44     38.51 o 
  12  -1   2      411.58      413.37     46.02 o 
 -12   0   2     1353.13     1303.09    109.58 o 
 -11   0   2      510.50      443.34     68.25 o 
 -10   0   2        1.20       22.54     38.82 o 
  -9   0   2     1948.10     1690.07     96.43 o 
  -8   0   2     6792.65     6256.20    214.78 o 
  -7   0   2    11797.46    10809.81    324.99 o 
  -6   0   2     4544.92     4031.37    141.52 o 
  -5   0   2    11228.04    11177.38    319.98 o 
  -4   0   2    24525.32    24779.97    663.13 o 
  -3   0   2    22088.71    21729.20    577.34 o 
  -1   0   2    56801.32    50821.78   1557.42 o 
   0   0   2    18395.72    16783.14    205.39 o 
   1   0   2     3089.51     3111.42     58.00 o 
   2   0   2      173.46      211.67      8.86 o 
   3   0   2     1460.63     1553.13     23.82 o 
   4   0   2     2868.62     3053.25     46.52 o 
   5   0   2      932.05      867.22     17.11 o 
   6   0   2      737.64      717.33     16.66 o 
   7   0   2       68.86       71.65      8.47 o 
   8   0   2     2866.38     2761.35     53.43 o 
   9   0   2     3987.99     3879.53     72.31 o 
  10   0   2     2687.59     2742.07     64.60 o 
  11   0   2     1200.54     1227.94     42.64 o 
  12   0   2      472.35      457.53     39.14 o 
 -11   1   2      222.17      204.14     52.60 o 
 -10   1   2     2122.28     2131.53    118.35 o 
  -9   1   2     3992.64     3807.82    154.67 o 
  -8   1   2    10537.07    10280.68    318.10 o 
  -7   1   2    17750.56    17078.54    485.29 o 
  -6   1   2    13152.65    13080.35    374.46 o 
  -5   1   2     4472.82     4361.37    141.52 o 
  -4   1   2     5727.58     5772.79    170.95 o 
  -3   1   2     3431.00     3395.17    103.32 o 
  -2   1   2     9211.94     9064.57    132.13 o 
  -1   1   2     8858.85     8805.61    110.30 o 
   0   1   2    10756.97    10874.81    188.36 o 
   1   1   2    17651.13    17814.63    263.83 o 
   2   1   2      224.88      269.48      8.71 o 
   3   1   2     2648.80     2723.40     42.83 o 
   4   1   2     2329.69     2433.45     39.84 o 
   5   1   2       65.94      100.50      7.77 o 
   6   1   2      174.74      178.54     14.55 o 
   7   1   2       85.67       97.06     11.68 o 
   8   1   2      172.20      175.69     15.30 o 
   9   1   2     1553.09     1536.22     40.07 o 
  10   1   2     1714.52     1703.69     45.32 o 
  11   1   2     1582.36     1537.54     49.94 o 
  -8   2   2     4204.10     4193.55    157.17 o 
  -7   2   2     9704.58     9853.90    265.50 o 
  -6   2   2     7816.08     8149.91    236.70 o 
  -5   2   2      273.19      228.15     13.26 o 
  -4   2   2       69.18      112.63      5.57 o 
  -3   2   2     2254.59     2639.98     40.18 o 
  -2   2   2    10688.56    10802.91    210.62 o 
  -1   2   2    35898.72    34860.95    600.19 o 
   0   2   2    20389.35    20828.80    285.22 o 
   1   2   2     7151.88     7323.87    105.03 o 
   2   2   2     2177.13     2287.17     34.46 o 
   3   2   2     2790.18     2951.79     52.87 o 
   4   2   2     1651.46     1673.87     29.34 o 
   5   2   2      626.91      597.99     17.27 o 
   6   2   2       64.97       79.70      9.84 o 
   7   2   2       49.57       55.65     10.44 o 
   8   2   2      738.35      706.26     27.66 o 
   9   2   2      627.09      654.98     28.95 o 
  10   2   2     2841.88     2809.99     63.83 o 
  11   2   2     2461.03     2438.62     80.27 o 
 -13   3   2     1184.97     1124.53     33.85 o 
 -12   3   2     1401.13     1415.81     45.71 o 
 -11   3   2      607.73      586.38     17.92 o 
 -10   3   2       76.97       80.03     10.16 o 
  -9   3   2      640.51      643.30     19.67 o 
  -8   3   2     1536.67     1573.13     24.34 o 
  -7   3   2     9605.50     9579.64    161.40 o 
  -6   3   2     9947.49     9505.49    133.90 o 
  -5   3   2    19272.09    19570.77    268.46 o 
  -4   3   2     2777.51     2572.13     41.51 o 
  -3   3   2      725.07      702.78     30.45 o 
  -2   3   2     8300.41     8682.10    120.18 o 
  -1   3   2      464.56      460.40     20.11 o 
   0   3   2      456.01      578.93     13.46 o 
   1   3   2     3612.01     3699.48     50.30 o 
   2   3   2       36.93       59.76     11.79 o 
   3   3   2     1378.92     1372.98     26.46 o 
   4   3   2     3505.80     3376.77     51.97 o 
   5   3   2     8135.03     7915.30    107.45 o 
   6   3   2     4188.58     4218.84     64.55 o 
   7   3   2     2706.50     2602.55     47.02 o 
   8   3   2     2738.13     2578.85     98.50 o 
   9   3   2     1988.81     1976.84     51.56 o 
  10   3   2     3291.54     3273.06    162.18 o 
 -14   4   2      542.37      554.17     41.95 o 
 -13   4   2     2310.04     2303.91     62.31 o 
 -12   4   2     4175.16     4133.80    104.89 o 
 -11   4   2     4334.00     4268.32     86.77 o 
 -10   4   2     2851.37     2747.40     59.97 o 
  -9   4   2     5655.05     5663.90    118.53 o 
  -8   4   2     4448.45     4254.38     67.12 o 
  -7   4   2     8293.25     8250.11    120.30 o 
  -6   4   2    14999.10    14978.71    210.47 o 
  -5   4   2    27506.32    28377.80    394.86 o 
  -4   4   2     8584.09     8668.25    107.20 o 
  -3   4   2       45.70       51.23      6.34 o 
  -2   4   2     2751.58     2838.30     49.36 o 
  -1   4   2    10804.37    11181.96    123.44 o 
   0   4   2    11668.81    12180.75    148.53 o 
   1   4   2     2237.50     2237.22     36.93 o 
   2   4   2     3482.90     3484.72     66.88 o 
   3   4   2     5006.95     4930.84     62.54 o 
   4   4   2    17391.05    16796.44    214.21 o 
   5   4   2    20065.67    19505.15    247.55 o 
   6   4   2    13235.28    13111.26    173.19 o 
   7   4   2     6143.08     5858.82     88.38 o 
   8   4   2     2133.04     2052.29     69.45 o 
   9   4   2     1232.93     1142.78     54.32 o 
  10   4   2      633.49      625.56     56.36 o 
 -14   5   2      758.88      819.05     51.97 o 
 -13   5   2     4127.46     4169.19     91.39 o 
 -12   5   2     8662.92     8901.90    171.12 o 
 -11   5   2    10194.47    10219.79    192.38 o 
 -10   5   2     7914.91     7949.47    152.97 o 
  -9   5   2     3001.29     2962.20     53.52 o 
  -8   5   2      495.44      490.27     20.65 o 
  -7   5   2      690.58      670.68     24.07 o 
  -6   5   2     2599.75     2734.85     50.16 o 
  -5   5   2       97.09      133.97      9.77 o 
  -4   5   2        7.27        7.98      6.69 o 
  -3   5   2     5417.88     5484.85     83.81 o 
  -2   5   2    20205.51    20239.68    242.09 o 
  -1   5   2    20693.19    19720.43    267.35 o 
   0   5   2    18949.40    18508.18    223.19 o 
   1   5   2    19803.60    19941.24    240.20 o 
   2   5   2     9863.54     9641.18    123.12 o 
   3   5   2     6636.16     6585.28     93.80 o 
   4   5   2     5953.29     5899.96     87.21 o 
   5   5   2     7727.01     7784.55    153.96 o 
   6   5   2     6791.90     6782.50    117.49 o 
   7   5   2     2742.79     2783.53     67.34 o 
   8   5   2      408.57      361.89     36.41 o 
   9   5   2       37.79       27.07     26.36 o 
 -13   6   2     1398.55     1428.95     67.00 o 
 -12   6   2     2322.31     2263.94     61.74 o 
 -11   6   2     2668.62     2707.40    111.77 o 
 -10   6   2     1589.34     1617.18     39.10 o 
  -9   6   2      237.93      247.42     17.46 o 
  -8   6   2     1254.73     1311.80     40.60 o 
  -7   6   2     7218.74     7040.58    111.82 o 
  -6   6   2     6707.98     6627.08     88.97 o 
  -5   6   2     5445.54     5544.79     76.48 o 
  -4   6   2     5003.46     5018.03     70.52 o 
  -3   6   2     9033.08     8944.22    131.31 o 
  -2   6   2     8695.00     8777.39    174.56 o 
  -1   6   2    19254.21    18433.38    224.47 o 
   0   6   2    20471.94    19896.47    327.63 o 
   1   6   2     9142.68     9262.21    123.73 o 
   2   6   2     2517.95     2650.43     52.43 o 
   3   6   2     1046.27     1029.52     40.90 o 
   4   6   2      197.23      189.86     20.02 o 
   5   6   2      382.31      394.44     30.42 o 
   6   6   2      963.06      924.53     51.43 o 
   7   6   2      513.73      522.06     42.14 o 
   8   6   2       10.86       20.05     26.52 o 
 -14   7   2      115.88      116.47     34.44 o 
 -13   7   2       31.96        8.14     28.80 o 
 -12   7   2      142.72      122.73     32.56 o 
 -11   7   2       51.15       28.80     19.04 o 
 -10   7   2      127.46       79.04     20.35 o 
  -9   7   2      483.78      480.27     49.78 o 
  -8   7   2      921.87     1049.53     38.96 o 
  -7   7   2     9561.27     9744.18    144.52 o 
  -6   7   2    11916.31    11858.62    171.59 o 
  -5   7   2     8764.99     8653.06    130.42 o 
  -4   7   2     2996.15     2970.66     74.38 o 
  -3   7   2      143.71      131.35     14.23 o 
  -2   7   2      369.60      344.63     23.90 o 
  -1   7   2     2887.40     2856.07     55.72 o 
   0   7   2     6377.83     6204.55    100.58 o 
   1   7   2     7319.26     7309.93    173.90 o 
   2   7   2     2465.88     2520.73     67.09 o 
   3   7   2       32.35       15.26     15.61 o 
   4   7   2      299.65      289.67     24.31 o 
   5   7   2        4.95       18.52     18.42 o 
   6   7   2      387.39      379.64     30.01 o 
   7   7   2      329.91      317.24     38.75 o 
 -14   8   2      144.75      173.45     39.45 o 
 -13   8   2      105.64       77.02     33.81 o 
 -12   8   2      790.67      786.47     41.17 o 
 -11   8   2      293.29      313.01     29.22 o 
 -10   8   2       10.31       15.89     19.47 o 
  -9   8   2      211.02      185.18     38.82 o 
  -8   8   2     1430.79     1436.66     48.48 o 
  -7   8   2     3794.12     4049.98     73.54 o 
  -6   8   2     3435.71     3604.52     67.26 o 
  -5   8   2     5132.19     4982.55    102.27 o 
  -4   8   2     2824.63     2590.65     65.30 o 
  -3   8   2      251.17      252.32     23.24 o 
  -2   8   2     2397.48     2297.05     60.64 o 
  -1   8   2     2996.97     2906.62    129.93 o 
   0   8   2     2872.81     2784.64     69.85 o 
   1   8   2     4382.82     4334.46     96.07 o 
   2   8   2     2898.74     2916.14    106.45 o 
   3   8   2     1727.98     1597.75     59.35 o 
   4   8   2       29.38       29.12     24.61 o 
   5   8   2       39.85       23.72     26.33 o 
   6   8   2        2.37       -6.98     28.13 o 
 -13   9   2      225.47      148.41     38.82 o 
 -12   9   2      752.95      797.31     44.48 o 
 -11   9   2     1151.91     1112.07     48.68 o 
 -10   9   2      919.74      962.23     52.60 o 
  -9   9   2       40.84       61.37     31.31 o 
  -8   9   2      475.42      434.57     46.34 o 
  -7   9   2     1589.50     1483.16     50.42 o 
  -6   9   2     7606.15     7493.52    145.41 o 
  -5   9   2     8914.17     8794.57    166.04 o 
  -4   9   2    13408.50    12978.95    279.90 o 
  -3   9   2     5945.04     5925.02    121.98 o 
  -2   9   2     2765.83     2699.61     71.06 o 
  -1   9   2     1089.21     1103.73     45.25 o 
   0   9   2     1844.10     1925.12     60.62 o 
   1   9   2     2865.98     2909.25    111.46 o 
   2   9   2     1757.79     1693.20     85.16 o 
   3   9   2      300.86      267.17     34.21 o 
   4   9   2       60.31       41.14     28.89 o 
   5   9   2     1570.42     1639.79    195.06 o 
 -13  10   2      786.59      713.22     63.87 o 
 -12  10   2     1866.16     1971.85     95.81 o 
 -11  10   2     4820.81     5221.75    166.56 o 
 -10  10   2     5842.55     6189.20    187.86 o 
  -9  10   2     3104.23     3317.52    123.36 o 
  -8  10   2     1857.77     1967.47     92.05 o 
  -7  10   2     3664.98     3778.42     91.84 o 
  -6  10   2     7179.44     6901.72    140.54 o 
  -5  10   2     9667.82     9408.70    179.99 o 
  -4  10   2     7450.98     7440.66    149.66 o 
  -3  10   2     2039.95     2116.12     64.64 o 
  -2  10   2      533.16      510.67     53.54 o 
  -1  10   2       46.16       41.80     22.09 o 
   0  10   2      840.55      797.70     45.61 o 
   1  10   2      358.77      399.51     52.60 o 
   2  10   2      392.83      289.92     50.72 o 
   3  10   2     1202.43     1256.63    107.08 o 
   4  10   2     1338.88     1289.45     65.75 o 
 -13  11   2     2593.06     2847.88    122.11 o 
 -12  11   2     4387.92     4624.37    160.30 o 
 -11  11   2     7197.19     7312.57    219.79 o 
 -10  11   2     6491.67     6757.78    207.27 o 
  -9  11   2     6210.69     6304.42    196.62 o 
  -8  11   2     2618.70     2517.88    110.21 o 
  -7  11   2      904.48      878.87     49.09 o 
  -6  11   2      454.83      511.18     39.58 o 
  -5  11   2     1706.50     1651.87     97.68 o 
  -4  11   2       10.18      -25.11     26.93 o 
  -3  11   2       31.47        4.61     22.28 o 
  -2  11   2      887.36      897.10     48.30 o 
  -1  11   2     3147.68     2962.32    102.38 o 
   0  11   2     5317.99     5251.80    174.71 o 
   1  11   2     3039.05     3067.05    128.99 o 
   2  11   2     2322.34     2094.58    107.70 o 
   3  11   2     1086.30      924.46    144.02 o 
 -12  12   2     1852.99     1933.66    107.70 o 
 -11  12   2     1987.23     1844.11    102.07 o 
 -10  12   2     2142.54     2271.79    112.09 o 
  -9  12   2     1526.37     1532.27     90.80 o 
  -8  12   2      471.88      427.06     59.49 o 
  -7  12   2      545.36      473.72     41.84 o 
  -6  12   2      809.13      858.23     50.91 o 
  -5  12   2      910.73      831.98     69.51 o 
  -4  12   2     1463.24     1333.03     58.44 o 
  -3  12   2      418.70      414.99     40.23 o 
  -2  12   2      600.84      598.81     45.45 o 
  -1  12   2     1232.30     1140.91     81.40 o 
   0  12   2     2255.83     2414.56    118.35 o 
   1  12   2     2855.05     2824.72    129.62 o 
 -11  13   2       22.71        5.64     46.34 o 
 -10  13   2      335.99      294.31     56.36 o 
  -9  13   2       79.02      117.72     47.59 o 
  -8  13   2       51.58       -8.14     44.46 o 
  -7  13   2      514.37      464.42     43.81 o 
  -6  13   2     1370.77     1450.66     63.74 o 
  -5  13   2     1496.44     1554.47     67.30 o 
  -4  13   2      215.13      229.79     37.40 o 
  -3  13   2      199.46      171.24     35.41 o 
  -2  13   2      263.33      197.25     54.48 o 
  -1  13   2      387.12      388.86     63.87 o 
   0  13   2      472.84      526.62     72.01 o 
  -9  14   2       31.78        0.63     48.22 o 
  -8  14   2        1.25       38.82     50.09 o 
  -7  14   2       10.68      -29.66     29.66 o 
  -6  14   2      330.96      330.54     42.69 o 
  -5  14   2     1035.60     1155.94    138.70 o 
  -4  14   2     1456.83     1340.73     66.40 o 
  -3  14   2      840.98      798.93     90.80 o 
   3 -14   3      336.52      423.56     47.86 o 
   4 -14   3      894.34      949.49     70.13 o 
   5 -14   3     1079.98     1151.25     66.86 o 
   6 -14   3     3166.41     3309.13    102.89 o 
   7 -14   3     5496.77     5821.36    144.33 o 
   8 -14   3     4689.79     4503.51    174.71 o 
   9 -14   3     3333.98     3593.67    154.04 o 
   0 -13   3     1827.45     1872.92    110.83 o 
   1 -13   3     3235.65     3415.83    144.65 o 
   2 -13   3     2211.97     2360.67     83.91 o 
   3 -13   3     2154.25     2126.10     78.78 o 
   4 -13   3     2416.94     2253.12     79.92 o 
   5 -13   3     2846.21     2865.88    175.96 o 
   6 -13   3     3408.97     3445.22    133.38 o 
   7 -13   3     4617.92     4864.65    122.61 o 
   8 -13   3     4261.97     4154.73    161.56 o 
   9 -13   3     1520.28     1622.44    103.95 o 
  10 -13   3      157.89      164.69     52.60 o 
  -2 -12   3      791.10      846.60     79.53 o 
  -1 -12   3     1161.13     1262.39     86.41 o 
   0 -12   3     2761.84     2996.92    127.74 o 
   1 -12   3     6069.11     6301.91    204.76 o 
   2 -12   3     6173.19     6152.25    186.29 o 
   3 -12   3     3788.25     3723.06    160.93 o 
   4 -12   3      847.81      826.32     50.24 o 
   5 -12   3      553.15      543.13     43.81 o 
   6 -12   3      209.48      246.76     33.87 o 
   7 -12   3       78.04       78.84     32.87 o 
   8 -12   3      469.81      460.87     61.99 o 
   9 -12   3       71.82       60.11     43.21 o 
  10 -12   3       78.18       29.43     43.21 o 
  11 -12   3      393.67      385.73     58.86 o 
  -3 -11   3     1670.07     1612.42     95.81 o 
  -2 -11   3      950.77     1015.04     81.40 o 
  -1 -11   3      577.42      609.28     64.50 o 
   0 -11   3     1688.06     1782.75     92.68 o 
   1 -11   3     2304.48     2393.09     74.16 o 
   2 -11   3     2495.44     2547.63    114.59 o 
   3 -11   3     2092.12     2059.70     68.32 o 
   4 -11   3      254.37      232.66     30.55 o 
   5 -11   3       62.09       63.77     47.90 o 
   6 -11   3      503.34      447.09     51.03 o 
   7 -11   3        5.95       14.23     22.77 o 
   8 -11   3        6.58      -30.68     30.68 o 
   9 -11   3        2.75       35.07     38.82 o 
  10 -11   3       29.64       82.66     42.58 o 
  11 -11   3       51.46       98.31     43.21 o 
  12 -11   3      987.28      947.42     79.53 o 
  -5 -10   3     1188.97     1233.87     67.50 o 
  -4 -10   3     1372.83     1407.66     85.16 o 
  -3 -10   3     1880.54     1932.40     95.81 o 
  -2 -10   3      627.32      745.78     65.12 o 
  -1 -10   3      153.66      133.38     40.08 o 
   0 -10   3       36.41       35.38     22.14 o 
   1 -10   3      903.42      795.34     44.50 o 
   2 -10   3     1143.31     1241.49     50.42 o 
   3 -10   3     1773.39     1791.26     59.73 o 
   4 -10   3     1788.30     1754.16     58.88 o 
   5 -10   3      351.88      381.65     32.77 o 
   6 -10   3      237.59      261.61     29.00 o 
   7 -10   3      761.23      837.16     57.92 o 
   8 -10   3      245.75      264.25     46.34 o 
   9 -10   3       11.17       34.44     36.32 o 
  10 -10   3       75.96      107.08     41.33 o 
  11 -10   3      406.12      356.92     51.35 o 
  12 -10   3     1331.90     1365.71     86.41 o 
  13 -10   3     2049.03     2156.58    102.69 o 
  -6  -9   3      356.41      401.64     44.34 o 
  -5  -9   3      702.65      713.69     51.78 o 
  -4  -9   3     2778.40     2518.51    104.57 o 
  -3  -9   3     3605.52     3642.51    128.37 o 
  -2  -9   3     3238.34     3387.65    122.11 o 
  -1  -9   3     1586.72     1470.91     74.52 o 
   0  -9   3      706.96      712.36     89.23 o 
   1  -9   3      444.03      448.96     32.76 o 
   2  -9   3     2237.30     2081.35     61.31 o 
   3  -9   3     1634.24     1562.19     53.32 o 
   4  -9   3      738.67      723.92     71.07 o 
   5  -9   3       10.60        4.38     25.05 o 
   6  -9   3       31.23       45.22     19.26 o 
   7  -9   3     2410.41     2478.25     68.28 o 
   8  -9   3     3862.62     3847.27    130.87 o 
   9  -9   3     4811.29     4785.92    153.42 o 
  10  -9   3     2217.02     2178.49     95.81 o 
  11  -9   3     2433.59     2562.34    105.20 o 
  12  -9   3     3355.58     3327.54    125.24 o 
  -7  -8   3     1115.74     1102.84     63.81 o 
  -6  -8   3     1518.28     1524.31     51.93 o 
  -5  -8   3     1609.26     1681.32     59.45 o 
  -4  -8   3     4320.54     4448.92    104.41 o 
  -3  -8   3     7632.42     7601.76    350.35 o 
  -2  -8   3     5016.16     5263.15    115.90 o 
  -1  -8   3     1873.20     2013.54     57.92 o 
   0  -8   3      704.84      707.60     42.27 o 
   1  -8   3     1473.68     1496.11     99.88 o 
   2  -8   3      431.58      438.94     29.87 o 
   3  -8   3      594.76      556.59     32.52 o 
   4  -8   3      762.91      784.40     36.51 o 
   5  -8   3     3040.54     2953.25     92.99 o 
   6  -8   3     6765.93     6906.66    134.13 o 
   7  -8   3     9485.95     9844.20    150.58 o 
   8  -8   3    14760.99    15282.05    429.56 o 
   9  -8   3    12445.76    13058.24    340.64 o 
  10  -8   3     6386.14     6650.17    139.66 o 
  11  -8   3     2450.81     2612.89     83.91 o 
  12  -8   3     1804.88     1834.21     62.20 o 
  13  -8   3     1401.76     1435.21     82.03 o 
  -8  -7   3     3750.73     4017.84    117.49 o 
  -7  -7   3     3402.63     3554.08    105.14 o 
  -6  -7   3     2077.42     2211.61     59.05 o 
  -5  -7   3      858.99      936.17     42.73 o 
  -4  -7   3      361.18      358.52     29.89 o 
  -3  -7   3     1409.98     1357.59    107.39 o 
  -2  -7   3       30.65       35.16     17.01 o 
  -1  -7   3      332.08      306.06     33.91 o 
   0  -7   3     2062.56     2076.08     86.41 o 
   1  -7   3     9910.22     9977.65    148.55 o 
   2  -7   3    17882.22    17538.55    293.12 o 
   3  -7   3    14074.24    13515.35    231.13 o 
   4  -7   3    12984.69    12708.63    183.71 o 
   5  -7   3     5739.98     5674.27    102.77 o 
   6  -7   3     8494.89     8782.76    133.38 o 
   7  -7   3    10013.81     9998.99    187.34 o 
   8  -7   3    14591.77    14862.52    266.89 o 
   9  -7   3     8512.62     8538.26    179.40 o 
  10  -7   3     2611.95     2555.09     68.12 o 
  11  -7   3      615.04      636.85     47.59 o 
  12  -7   3      121.89      139.64     35.69 o 
  13  -7   3       23.40        3.13     32.56 o 
  -9  -6   3     1696.29     1705.10     84.53 o 
  -8  -6   3     1589.09     1570.84     64.71 o 
  -7  -6   3      480.28      503.35     39.60 o 
  -6  -6   3        4.38       10.78     15.99 o 
  -5  -6   3     1061.64     1022.71     39.78 o 
  -4  -6   3     2449.54     2446.93     63.04 o 
  -3  -6   3     2794.07     2836.15     56.08 o 
  -2  -6   3     2330.43     2305.27     40.59 o 
  -1  -6   3      792.74      838.18     22.52 o 
   0  -6   3     4869.42     4736.64     68.02 o 
   1  -6   3     8367.76     8136.86    107.01 o 
   2  -6   3    19000.84    18758.79    425.02 o 
   3  -6   3    20051.62    19335.05    316.81 o 
   4  -6   3    12879.17    12794.57    182.20 o 
   5  -6   3     1931.52     1918.95     35.68 o 
   6  -6   3     1083.06     1147.52     27.00 o 
   7  -6   3      757.45      762.54     27.04 o 
   8  -6   3     1840.06     1940.21     76.37 o 
   9  -6   3     3531.78     3447.79     79.61 o 
  10  -6   3     1392.76     1364.98    114.90 o 
  11  -6   3        7.00       -9.73     17.25 o 
  12  -6   3      389.81      385.73     43.21 o 
  13  -6   3      960.39      919.24     63.87 o 
  -9  -5   3       85.61       61.58     30.37 o 
  -8  -5   3        1.51       22.72     25.67 o 
  -7  -5   3       13.60       20.34     14.57 o 
  -6  -5   3      748.20      780.02     26.00 o 
  -5  -5   3     3254.07     3305.47     60.16 o 
  -4  -5   3     7586.08     7551.90    116.82 o 
  -3  -5   3    10158.84     9847.61    147.07 o 
  -2  -5   3     2132.65     2161.00     36.47 o 
  -1  -5   3     1307.61     1165.87     25.78 o 
   0  -5   3     1246.87     1233.76     24.87 o 
   1  -5   3     5659.20     5747.72     79.63 o 
   2  -5   3     2149.26     1919.34     38.29 o 
   3  -5   3    12467.68    12630.60    156.25 o 
   4  -5   3    11935.52    12199.29    151.40 o 
   5  -5   3     1653.80     1669.43     35.25 o 
   6  -5   3      128.09      152.69     12.36 o 
   7  -5   3      363.67      381.88     27.92 o 
   8  -5   3       41.31       46.82     12.15 o 
   9  -5   3      177.89      177.77     16.66 o 
  10  -5   3     1234.83     1319.52     36.48 o 
  11  -5   3     1064.43     1035.71     56.36 o 
  12  -5   3       85.40       52.60     29.43 o 
  13  -5   3      619.64      614.91     52.60 o 
 -10  -4   3      225.71      232.69     22.27 o 
  -9  -4   3      491.30      505.84     30.14 o 
  -8  -4   3       44.01       35.16     14.36 o 
  -7  -4   3        9.01       16.13     11.69 o 
  -6  -4   3       11.47        7.53      9.04 o 
  -5  -4   3       39.24       54.47     15.49 o 
  -4  -4   3     3394.46     3303.84     56.20 o 
  -3  -4   3    13379.16    13269.38    189.36 o 
  -2  -4   3    14512.09    15346.97    184.21 o 
  -1  -4   3     2938.34     2892.19     42.49 o 
   0  -4   3      228.22      229.62     10.47 o 
   1  -4   3     2673.18     2838.47     37.58 o 
   2  -4   3    11530.36    11972.34    132.15 o 
   3  -4   3    13018.22    12898.63    157.19 o 
   4  -4   3    15079.72    15082.98    181.89 o 
   5  -4   3    12052.29    12395.43    151.77 o 
   6  -4   3       68.59       97.76     15.18 o 
   7  -4   3       25.47       47.13      9.45 o 
   8  -4   3       17.50       35.29     10.95 o 
   9  -4   3      201.00      204.87     16.02 o 
  10  -4   3        0.32       12.99     15.16 o 
  11  -4   3       89.48       97.00     20.11 o 
  12  -4   3      381.20      397.00     40.70 o 
  13  -4   3      609.72      641.21     53.23 o 
 -11  -3   3        6.84       -1.90     15.92 o 
 -10  -3   3      310.33      308.81     31.17 o 
  -9  -3   3      475.53      474.36     22.63 o 
  -8  -3   3      165.07      174.75     15.19 o 
  -7  -3   3      286.74      265.80     15.82 o 
  -6  -3   3      388.67      381.85     19.52 o 
  -5  -3   3      252.30      256.12     11.65 o 
  -4  -3   3     4725.32     4657.71     71.33 o 
  -3  -3   3    16641.40    16462.09    229.22 o 
  -2  -3   3    26705.76    26588.78    364.18 o 
  -1  -3   3    36464.70    36275.75    420.12 o 
   0  -3   3    12717.30    13078.69    177.92 o 
   1  -3   3     1056.05     1063.10     19.63 o 
   2  -3   3     8055.42     8250.71    116.12 o 
   3  -3   3     5024.17     5071.91     66.27 o 
   4  -3   3     3807.30     3687.37     45.91 o 
   5  -3   3     9246.99     9359.66    136.78 o 
   6  -3   3     2708.57     2688.49     48.12 o 
   7  -3   3       70.95      139.48     22.91 o 
   8  -3   3     5544.86     5685.40     90.26 o 
   9  -3   3     4774.56     4828.45    102.12 o 
  10  -3   3     2781.38     2747.89     67.78 o 
  11  -3   3     2950.28     3045.08     75.41 o 
  12  -3   3     2778.45     2925.11    149.97 o 
 -11  -2   3       30.82       30.64     14.18 o 
 -10  -2   3      652.74      646.46     23.56 o 
  -9  -2   3     3762.10     3580.53     64.86 o 
  -8  -2   3     7878.27     8045.91    562.64 o 
  -7  -2   3     6625.91     6637.72    239.59 o 
  -6  -2   3     8880.17     9043.83    233.06 o 
  -5  -2   3     7808.59     7915.18    125.90 o 
  -4  -2   3    13297.26    13483.14    186.02 o 
  -3  -2   3    28971.54    28684.68    389.38 o 
  -2  -2   3    22717.96    22388.07    383.92 o 
  -1  -2   3    30999.72    30310.34    411.69 o 
   0  -2   3     6532.08     6532.76     94.62 o 
   1  -2   3     2993.81     3106.99     34.61 o 
   2  -2   3      162.34      165.81      7.59 o 
   3  -2   3      236.47      243.62     14.18 o 
   4  -2   3       12.80       38.45      7.44 o 
   5  -2   3     4733.62     5031.91     77.49 o 
   6  -2   3     2761.89     2844.09     54.62 o 
   7  -2   3     5793.81     5943.82     91.53 o 
   8  -2   3    11330.42    11301.32    164.60 o 
   9  -2   3    15844.03    15807.38    586.73 o 
  10  -2   3     6427.93     6538.26    131.89 o 
  11  -2   3     5403.14     5374.76    114.66 o 
  12  -2   3     2083.87     1940.73     58.43 o 
 -12  -1   3      555.99      524.94     29.03 o 
 -11  -1   3     1386.77     1286.58     30.12 o 
 -10  -1   3     3703.57     3542.32    160.30 o 
  -9  -1   3     9588.93     9070.90    299.32 o 
  -8  -1   3    17323.70    16092.92    472.77 o 
  -7  -1   3    16740.35    15226.91    442.09 o 
  -6  -1   3    14798.24    15088.62    664.69 o 
  -5  -1   3     7361.86     7407.17    199.75 o 
  -4  -1   3     3303.72     3269.90    184.41 o 
  -3  -1   3     2609.84     2656.27     67.00 o 
  -2  -1   3     8474.65     8185.10    185.98 o 
  -1  -1   3     2993.94     2896.03     65.75 o 
   0  -1   3     2017.66     1894.31    118.35 o 
   1  -1   3     7330.28     7585.48    217.29 o 
   2  -1   3     6032.98     5922.16     86.48 o 
   3  -1   3    30991.72    31083.80    423.69 o 
   4  -1   3    16730.46    16365.53    227.80 o 
   5  -1   3    12104.46    12293.27    173.92 o 
   6  -1   3     6995.09     6927.36    102.94 o 
   7  -1   3     4892.67     5077.17     79.59 o 
   8  -1   3     6837.33     6964.04    105.87 o 
   9  -1   3     7970.50     8075.09    154.75 o 
  10  -1   3     4317.49     4297.01     93.20 o 
  11  -1   3     2254.33     2301.22     62.41 o 
  12  -1   3      324.88      342.46     29.44 o 
 -12   0   3     3402.38     3395.17    169.07 o 
 -11   0   3     2301.72     2150.94    123.98 o 
 -10   0   3     3437.71     3184.77    145.90 o 
  -9   0   3     4745.00     4646.91    178.46 o 
  -8   0   3     5612.96     5253.06    187.23 o 
  -7   0   3     8968.70     8469.76    263.62 o 
  -6   0   3     4456.40     4449.66    152.16 o 
  -5   0   3       33.09       29.43     17.53 o 
  -4   0   3      577.40      533.51     34.44 o 
  -3   0   3      643.21      596.75     31.31 o 
  -2   0   3     6804.55     7052.71    174.08 o 
  -1   0   3      796.69      819.05     27.55 o 
   0   0   3     3546.79     3515.52     57.93 o 
   1   0   3    31075.88    29869.81    516.06 o 
   2   0   3     8409.13     8502.44    120.84 o 
   3   0   3    13891.62    13536.97    168.23 o 
   4   0   3    15910.16    15585.82    193.69 o 
   5   0   3     7525.56     7485.01     99.03 o 
   6   0   3     4455.27     4620.11     66.50 o 
   7   0   3      211.41      224.30     12.63 o 
   8   0   3     1059.28     1089.78     31.40 o 
   9   0   3      927.26      913.60     33.85 o 
  10   0   3     1465.90     1487.39     46.91 o 
  11   0   3     1195.09     1238.10     68.25 o 
  12   0   3      284.10      262.37     38.20 o 
 -11   1   3      453.08      476.53     67.63 o 
 -10   1   3       49.00       45.71     36.32 o 
  -9   1   3       46.92       21.29     30.06 o 
  -8   1   3      252.74      223.55     41.33 o 
  -7   1   3     1827.78     1636.22     82.66 o 
  -6   1   3      518.50      581.72     44.46 o 
  -5   1   3       72.44      111.46      8.07 o 
  -4   1   3     2643.11     2621.21     88.92 o 
  -3   1   3     5984.49     6008.06     89.12 o 
  -2   1   3    15939.95    15831.84    265.23 o 
  -1   1   3      393.98      316.85     15.65 o 
   0   1   3      288.13      297.91      8.15 o 
   1   1   3      287.10      339.33      9.85 o 
   2   1   3     1833.69     1909.44     30.06 o 
   3   1   3     7155.37     7096.07     92.85 o 
   4   1   3    17492.25    17557.71    218.13 o 
   5   1   3     8861.09     8558.02    112.88 o 
   6   1   3     2451.45     2455.44     41.58 o 
   7   1   3      472.50      476.80     18.30 o 
   8   1   3      337.29      372.56     23.17 o 
   9   1   3     1050.31     1041.69     34.49 o 
  10   1   3     2087.43     2055.06     72.95 o 
  11   1   3     1652.21     1624.06    114.90 o 
  -9   2   3      118.18      134.63     37.57 o 
  -8   2   3      413.77      402.01     48.84 o 
  -7   2   3        8.23       20.48     20.98 o 
  -6   2   3      519.03      476.87     20.98 o 
  -5   2   3      776.08      815.16     21.15 o 
  -4   2   3       98.92      124.69      6.02 o 
  -3   2   3    14798.90    15132.32    208.14 o 
  -2   2   3     4001.84     3985.64     59.95 o 
  -1   2   3    10402.09    10574.12    114.45 o 
   0   2   3      683.18      760.60     15.16 o 
   1   2   3     1185.05     1147.10     18.52 o 
   2   2   3     1257.94     1156.85     27.11 o 
   3   2   3     6916.43     6847.82     97.21 o 
   4   2   3    13332.94    12933.45    164.96 o 
   5   2   3    14632.44    14238.10    181.88 o 
   6   2   3    10847.91    10573.66    140.03 o 
   7   2   3     2657.79     2651.99     47.17 o 
   8   2   3      386.34      371.29     23.07 o 
   9   2   3      106.29      128.54     19.01 o 
  10   2   3      149.97      151.03     21.47 o 
  11   2   3      275.77      245.46     41.33 o 
 -13   3   3     1968.59     1963.53     45.81 o 
 -12   3   3     1989.78     1872.29     42.50 o 
 -11   3   3     1941.21     1830.73     67.31 o 
 -10   3   3      195.21      177.15     11.73 o 
  -9   3   3       14.83       18.05      7.74 o 
  -8   3   3      477.38      441.80     17.78 o 
  -7   3   3     1078.97     1027.47     21.23 o 
  -6   3   3      534.23      561.20     20.55 o 
  -5   3   3       30.91       52.17     14.36 o 
  -4   3   3      448.27      403.58     13.37 o 
  -3   3   3    18561.80    19110.42    224.81 o 
  -2   3   3    35732.81    34746.47    713.87 o 
  -1   3   3    54408.50    52448.61    604.89 o 
   0   3   3    50872.64    49422.50    648.30 o 
   1   3   3    17657.51    17645.25    210.11 o 
   2   3   3     5387.61     5105.85     62.33 o 
   3   3   3     5619.24     5495.69     81.75 o 
   4   3   3     6240.95     6063.12     85.35 o 
   5   3   3     6593.86     6322.99     89.98 o 
   6   3   3     5536.98     5520.84     82.04 o 
   7   3   3      874.39      885.16     35.26 o 
   8   3   3      342.89      337.51     23.99 o 
   9   3   3     1713.00     1595.00     79.21 o 
  10   3   3     1712.40     1694.63     67.65 o 
 -14   4   3       47.31       20.66     21.92 o 
 -13   4   3      296.87      291.68     21.03 o 
 -12   4   3      662.53      627.87     56.04 o 
 -11   4   3     1935.90     1865.40     65.75 o 
 -10   4   3       18.95       30.06     11.51 o 
  -9   4   3     1990.03     1991.13     37.21 o 
  -8   4   3     5714.75     6048.15     91.14 o 
  -7   4   3    14950.91    14658.93    206.15 o 
  -6   4   3    16501.17    16365.30    229.44 o 
  -5   4   3     9743.93     9749.41    140.83 o 
  -4   4   3    11313.61    11030.07    134.64 o 
  -3   4   3    18299.75    18283.76    217.29 o 
  -2   4   3    37291.55    36309.29    382.26 o 
  -1   4   3    30480.79    28921.92    339.14 o 
   0   4   3    42759.87    42237.20    491.28 o 
   1   4   3    12007.59    12359.40    152.05 o 
   2   4   3     3543.87     3771.57     50.29 o 
   3   4   3       71.00      101.64     15.24 o 
   4   4   3      149.82      179.70     16.54 o 
   5   4   3        2.11       -2.10     10.61 o 
   6   4   3      870.30      858.03     27.51 o 
   7   4   3      125.02      127.10     19.17 o 
   8   4   3     1822.08     1714.81    126.80 o 
   9   4   3     2811.10     2766.86    133.38 o 
  10   4   3     3287.66     3239.25    124.61 o 
 -14   5   3      190.38      165.94     30.68 o 
 -13   5   3     1018.57     1049.78     38.73 o 
 -12   5   3     1323.51     1311.88     41.83 o 
 -11   5   3     1861.27     1778.08     52.91 o 
 -10   5   3     2495.91     2523.35     60.21 o 
  -9   5   3     6188.86     6197.10    106.21 o 
  -8   5   3    10213.97    10533.79    154.72 o 
  -7   5   3    34637.37    34718.55    477.48 o 
  -6   5   3    32132.57    31888.06    373.83 o 
  -5   5   3    17464.59    17242.32    207.53 o 
  -4   5   3     8439.26     8368.10    106.68 o 
  -3   5   3     2158.78     1900.94     43.28 o 
  -2   5   3     2204.45     2133.66     35.55 o 
  -1   5   3     7968.67     7989.90    103.42 o 
   0   5   3     1024.36      991.31     23.04 o 
   1   5   3      394.33      411.81     26.51 o 
   2   5   3      254.28      248.10     13.70 o 
   3   5   3     4719.57     4765.90     72.99 o 
   4   5   3     6314.48     6398.05     94.05 o 
   5   5   3     3328.56     3361.52     69.11 o 
   6   5   3     1332.21     1249.77     40.49 o 
   7   5   3     1015.47     1062.28     39.76 o 
   8   5   3     1366.70     1297.03     59.07 o 
   9   5   3     1423.47     1354.92    124.30 o 
 -13   6   3     3969.56     3959.99    127.74 o 
 -12   6   3     5422.15     5451.36    116.00 o 
 -11   6   3     5232.41     5277.83    112.02 o 
 -10   6   3     3116.75     3119.67     65.54 o 
  -9   6   3     5063.44     5116.26     85.22 o 
  -8   6   3     4351.63     4465.86     76.48 o 
  -7   6   3     8406.49     8604.42    131.84 o 
  -6   6   3    10091.32     9918.80    126.67 o 
  -5   6   3     6563.01     6552.73     88.43 o 
  -4   6   3     2077.09     2216.43     38.14 o 
  -3   6   3      717.96      728.49     54.79 o 
  -2   6   3      577.73      634.48     19.25 o 
  -1   6   3      109.91      114.65     14.66 o 
   0   6   3      452.67      444.93     20.95 o 
   1   6   3      102.50      141.37     26.38 o 
   2   6   3      377.11      408.26     27.89 o 
   3   6   3      833.52      836.33     31.42 o 
   4   6   3     3243.68     3195.92     67.54 o 
   5   6   3     6209.66     5929.63    107.61 o 
   6   6   3     1205.25     1231.18     43.42 o 
   7   6   3      249.62      290.68     27.46 o 
   8   6   3      137.58      137.22     31.97 o 
 -14   7   3     1717.95     1778.36     80.78 o 
 -13   7   3     2273.71     2212.93     90.80 o 
 -12   7   3     3386.98     3482.21    120.85 o 
 -11   7   3     2659.30     2674.02     68.08 o 
 -10   7   3      370.02      365.99     27.67 o 
  -9   7   3      576.10      531.21     30.10 o 
  -8   7   3     1013.66      974.25     43.83 o 
  -7   7   3     1022.48     1041.01     38.30 o 
  -6   7   3     2555.59     2582.81     51.48 o 
  -5   7   3     1500.82     1445.20     36.00 o 
  -4   7   3     1103.28     1136.23     31.07 o 
  -3   7   3      302.70      302.37     31.62 o 
  -2   7   3      919.68      811.11     33.87 o 
  -1   7   3      480.27      543.29     27.36 o 
   0   7   3       42.22       56.95     12.87 o 
   1   7   3       25.62       53.81     18.44 o 
   2   7   3      529.15      513.46     32.98 o 
   3   7   3      665.84      680.59     31.97 o 
   4   7   3     1031.91     1097.06     40.53 o 
   5   7   3     2194.95     2261.38     59.20 o 
   6   7   3     2426.83     2415.33     64.14 o 
   7   7   3      734.08      746.47     54.48 o 
 -14   8   3      291.07      266.75     42.58 o 
 -13   8   3     1220.37     1137.15     68.25 o 
 -12   8   3     1799.98     1721.24     56.79 o 
 -11   8   3     2491.94     2628.49     71.09 o 
 -10   8   3     2128.14     2244.71     63.84 o 
  -9   8   3      345.16      341.15     28.54 o 
  -8   8   3      138.84      183.19     23.24 o 
  -7   8   3      926.65      909.23     31.05 o 
  -6   8   3     2640.22     2477.92     59.90 o 
  -5   8   3     1363.78     1296.51     44.04 o 
  -4   8   3     2818.60     2819.02    154.67 o 
  -3   8   3      468.93      429.76     28.33 o 
  -2   8   3     2090.40     1962.86     56.23 o 
  -1   8   3     2165.97     2023.94     63.24 o 
   0   8   3     4299.47     4140.08     92.09 o 
   1   8   3     1149.34     1158.51     44.93 o 
   2   8   3      541.95      565.44     50.09 o 
   3   8   3     1214.84     1267.91     54.47 o 
   4   8   3     2406.91     2408.71     77.16 o 
   5   8   3     4680.16     4858.71    122.92 o 
   6   8   3     4401.52     4467.41    120.51 o 
 -13   9   3     1373.92     1535.40     84.53 o 
 -12   9   3     3269.39     3388.13    143.71 o 
 -11   9   3     3457.67     3781.43     94.40 o 
 -10   9   3     3606.44     3742.23     93.03 o 
  -9   9   3      875.03      731.38     57.61 o 
  -8   9   3       77.90       75.77     29.43 o 
  -7   9   3       81.59       61.32     19.97 o 
  -6   9   3       23.67        0.77     18.50 o 
  -5   9   3       25.75       26.41     19.47 o 
  -4   9   3      172.14      161.54     25.67 o 
  -3   9   3     1751.87     1667.54     54.02 o 
  -2   9   3     3913.24     3631.21     86.12 o 
  -1   9   3     5443.19     5692.77    120.20 o 
   0   9   3     9283.53     9170.34    174.89 o 
   1   9   3     7617.94     7609.39    217.29 o 
   2   9   3     3404.23     3282.46    122.73 o 
   3   9   3     2816.77     2852.45     87.77 o 
   4   9   3     2036.20     2076.64     75.57 o 
   5   9   3     2156.70     2109.51     79.41 o 
 -13  10   3     1074.17     1164.08     77.65 o 
 -12  10   3     1141.59     1257.38     77.02 o 
 -11  10   3     1327.62     1461.51     81.40 o 
 -10  10   3      500.57      479.66     55.10 o 
  -9  10   3        5.05       -3.76     32.56 o 
  -8  10   3      640.31      614.91     56.36 o 
  -7  10   3     5400.22     5464.69    117.72 o 
  -6  10   3    10021.52     9814.11    185.74 o 
  -5  10   3     5669.85     5488.80    119.10 o 
  -4  10   3     4075.68     4094.16    275.83 o 
  -3  10   3     3836.39     3730.61     91.43 o 
  -2  10   3     4979.16     4718.18    107.59 o 
  -1  10   3     8618.79     8243.46    163.60 o 
   0  10   3     8046.77     8304.73    166.70 o 
   1  10   3     7725.44     7557.41    223.55 o 
   2  10   3     2458.21     2423.41     81.56 o 
   3  10   3      462.13      534.56     46.63 o 
   4  10   3        9.16        8.18     30.21 o 
 -13  11   3       39.12      -20.66     41.95 o 
 -12  11   3      606.58      607.40     63.87 o 
 -11  11   3      731.46      738.27     68.88 o 
 -10  11   3      825.37      789.62     68.25 o 
  -9  11   3      833.61      739.52     66.38 o 
  -8  11   3     2002.97     2019.44     95.81 o 
  -7  11   3     4951.77     5184.97    118.44 o 
  -6  11   3    10663.51    10640.68    203.43 o 
  -5  11   3     8495.09     8412.85    169.58 o 
  -4  11   3     6457.94     6409.65    138.81 o 
  -3  11   3     2003.62     1976.87     96.75 o 
  -2  11   3     1330.38     1297.65     55.78 o 
  -1  11   3     1183.44     1152.87     55.50 o 
   0  11   3     1720.65     1862.90    100.19 o 
   1  11   3     1136.81     1173.47     83.91 o 
   2  11   3      487.45      472.14     63.87 o 
   3  11   3        0.64       26.93     44.46 o 
 -12  12   3     2041.42     2182.88    110.83 o 
 -11  12   3     2228.79     2273.05    112.71 o 
 -10  12   3     1790.15     1830.34    101.44 o 
  -9  12   3     1394.91     1328.76     85.16 o 
  -8  12   3      772.00      787.11     74.52 o 
  -7  12   3     1712.76     1814.05     67.97 o 
  -6  12   3     3620.99     3523.72     95.64 o 
  -5  12   3     2701.23     2697.60    195.68 o 
  -4  12   3     2273.64     2075.05     74.20 o 
  -3  12   3      600.40      557.35     43.73 o 
  -2  12   3        9.94        6.65     27.16 o 
  -1  12   3        3.98      -13.78     38.20 o 
   0  12   3        4.30      -40.08     40.08 o 
   1  12   3       63.91       70.13     49.47 o 
 -11  13   3     1939.58     2090.20    110.83 o 
 -10  13   3     1846.52     1911.74    108.96 o 
  -9  13   3      729.25      787.74     79.53 o 
  -8  13   3      243.96      223.55     52.60 o 
  -7  13   3      682.94      713.88     73.26 o 
  -6  13   3      578.40      591.58     48.24 o 
  -5  13   3     1705.93     1786.83    129.31 o 
  -4  13   3     1563.76     1584.67    105.20 o 
  -3  13   3      653.15      740.82     52.86 o 
  -2  13   3       41.75        6.26     45.09 o 
  -1  13   3       56.54      120.23     50.09 o 
  -9  14   3     1355.22     1584.24    102.07 o 
  -8  14   3      699.19      720.11     78.27 o 
  -7  14   3      385.45      486.72     48.47 o 
  -6  14   3      510.05      514.19     49.25 o 
  -5  14   3     1577.60     1584.72     70.62 o 
  -4  14   3     1581.74     1612.16     74.32 o 
  -3  14   3      513.09      583.34     53.19 o 
   3 -14   4      899.48      950.31     60.58 o 
   4 -14   4      210.59      225.68     39.61 o 
   5 -14   4       15.19       20.61     32.56 o 
   6 -14   4       10.08       27.55     33.65 o 
   7 -14   4        5.77      -11.08     30.51 o 
   8 -14   4       85.29       48.22     51.35 o 
   0 -13   4      309.68      331.88     63.87 o 
   1 -13   4      668.99      654.99     73.26 o 
   2 -13   4      115.73      129.96     41.95 o 
   3 -13   4       25.89        8.71     30.68 o 
   4 -13   4      190.78      173.46     37.26 o 
   5 -13   4     1020.97     1073.86     66.38 o 
   6 -13   4     2148.76     2243.68     80.29 o 
   7 -13   4     2686.91     2751.06     89.12 o 
   8 -13   4     1380.20     1411.42     93.30 o 
   9 -13   4     2022.12     1982.50    112.71 o 
  10 -13   4     1133.40     1268.02     98.31 o 
  -2 -12   4      102.84      109.58     50.09 o 
  -1 -12   4      105.95       70.76     47.59 o 
   0 -12   4      239.18      254.86     53.85 o 
   1 -12   4      110.94      196.62     48.22 o 
   2 -12   4      113.37      109.89     31.10 o 
   3 -12   4       69.61       28.49     29.12 o 
   4 -12   4     1205.14     1447.68     69.19 o 
   5 -12   4     2917.31     2922.15     87.22 o 
   6 -12   4     3852.77     3949.76    113.03 o 
   7 -12   4     3603.79     3806.97    101.79 o 
   8 -12   4     1361.95     1390.75     91.42 o 
   9 -12   4      360.09      315.60     56.98 o 
  10 -12   4      755.41      706.34     73.26 o 
  11 -12   4      925.13      911.10     82.03 o 
  -3 -11   4       10.63      -28.18     40.08 o 
  -2 -11   4        2.57      -16.28     40.08 o 
  -1 -11   4      436.65      411.40     56.98 o 
   0 -11   4      761.02      855.99     71.38 o 
   1 -11   4      928.04      960.35     75.77 o 
   2 -11   4      335.00      390.03     35.18 o 
   3 -11   4       63.52       68.81     26.28 o 
   4 -11   4      251.96      236.08     31.21 o 
   5 -11   4      514.74      504.66     40.39 o 
   6 -11   4     2189.21     2353.59     73.91 o 
   7 -11   4     3677.30     3785.87     98.22 o 
   8 -11   4     2883.53     2933.04    123.36 o 
   9 -11   4      741.50      727.00     68.25 o 
  10 -11   4      397.54      415.79     56.98 o 
  11 -11   4       68.32       48.22     43.21 o 
  12 -11   4     1031.57     1011.91     82.03 o 
  -5 -10   4       18.35       10.65     43.83 o 
  -4 -10   4       92.67      115.84     44.46 o 
  -3 -10   4      154.68      104.57     41.95 o 
  -2 -10   4       31.54       58.24     35.69 o 
  -1 -10   4      135.40      150.28     40.70 o 
   0 -10   4     1372.29     1338.15     54.82 o 
   1 -10   4     2248.19     2267.10     69.21 o 
   2 -10   4     2134.39     2243.52     72.64 o 
   3 -10   4     1111.70     1188.38     51.31 o 
   4 -10   4      880.71      878.37     44.69 o 
   5 -10   4     1352.93     1401.95     53.79 o 
   6 -10   4     2729.31     2885.46     79.48 o 
   7 -10   4     5618.67     5736.34    259.87 o 
   8 -10   4     5017.98     5380.17    173.45 o 
   9 -10   4     6584.31     6432.16    196.62 o 
  10 -10   4     1157.64     1186.62     78.90 o 
  11 -10   4       52.55       43.83     40.08 o 
  12 -10   4      287.33      328.75     53.85 o 
  -6  -9   4        2.92      -29.49     29.49 o 
  -5  -9   4      100.89       64.50     41.95 o 
  -4  -9   4       67.93       84.53     38.20 o 
  -3  -9   4       94.88      109.58     38.20 o 
  -2  -9   4       35.28       19.41     28.80 o 
  -1  -9   4      921.88      913.60     61.99 o 
   0  -9   4     3639.87     3574.53     85.64 o 
   1  -9   4    12334.68    12135.93    218.72 o 
   2  -9   4    14097.54    14096.16    249.28 o 
   3  -9   4     7945.03     7763.21    151.64 o 
   4  -9   4     2735.67     2751.66     86.73 o 
   5  -9   4     5513.97     5410.16    129.93 o 
   6  -9   4     5376.19     5237.94    112.90 o 
   7  -9   4     5984.82     6082.93    125.71 o 
   8  -9   4     5944.87     5937.47    180.34 o 
   9  -9   4     3712.36     3758.98    132.75 o 
  10  -9   4      233.23      199.75     41.95 o 
  11  -9   4       89.29       75.77     39.45 o 
  12  -9   4      979.91      976.85     74.52 o 
  -7  -8   4        1.53      -27.68     27.68 o 
  -6  -8   4      335.26      330.15     31.05 o 
  -5  -8   4     2037.46     2228.69    133.06 o 
  -4  -8   4     3697.79     3832.86     95.08 o 
  -3  -8   4     5024.81     5088.05    114.56 o 
  -2  -8   4     3833.81     3823.00    130.87 o 
  -1  -8   4     4258.14     4363.59     95.15 o 
   0  -8   4     5550.73     5749.02    116.00 o 
   1  -8   4    15370.10    15030.98    259.24 o 
   2  -8   4    24005.75    22867.79    379.46 o 
   3  -8   4    16502.21    15861.85    272.09 o 
   4  -8   4     6013.83     5729.92    115.56 o 
   5  -8   4     1135.47     1139.34     43.17 o 
   6  -8   4      322.13      307.89     27.16 o 
   7  -8   4       35.28       25.35     17.90 o 
   8  -8   4       14.89       18.37     19.26 o 
   9  -8   4      354.56      297.99     44.15 o 
  10  -8   4      298.36      296.44     29.66 o 
  11  -8   4     1649.14     1666.37     58.84 o 
  12  -8   4     3269.23     3399.64     90.21 o 
  13  -8   4     3618.35     3843.52    145.27 o 
  -8  -7   4      316.43      276.29     38.66 o 
  -7  -7   4      284.64      251.67     34.85 o 
  -6  -7   4     3255.47     3197.04     72.13 o 
  -5  -7   4     6624.28     6566.88    135.26 o 
  -4  -7   4    11161.70    11134.00    208.12 o 
  -3  -7   4     8030.19     8304.03    250.16 o 
  -2  -7   4    11771.04    11614.26    214.02 o 
  -1  -7   4     4081.68     3997.50     71.62 o 
   0  -7   4     3253.40     3322.22     62.65 o 
   1  -7   4     2121.46     2123.71     46.10 o 
   2  -7   4     6191.32     5971.85    116.01 o 
   3  -7   4     4576.06     4387.02     91.88 o 
   4  -7   4     2457.97     2459.76     50.48 o 
   5  -7   4      955.42      955.09     30.05 o 
   6  -7   4     4717.95     4665.49     80.26 o 
   7  -7   4     5935.19     5961.16    122.46 o 
   8  -7   4     2939.48     3033.23     75.65 o 
   9  -7   4      607.68      583.16     51.97 o 
  10  -7   4      692.15      762.77     83.28 o 
  11  -7   4     1470.28     1479.42     53.32 o 
  12  -7   4     2220.54     2220.45    100.19 o 
  13  -7   4     3938.03     3929.30    144.02 o 
  -9  -6   4     2414.22     2351.95    100.19 o 
  -8  -6   4     2244.79     2364.88     80.15 o 
  -7  -6   4      911.02      863.92    115.84 o 
  -6  -6   4     1637.03     1557.77     59.82 o 
  -5  -6   4     4484.12     4692.83    149.66 o 
  -4  -6   4     8542.18     8558.01    254.54 o 
  -3  -6   4     5969.39     5932.22     97.99 o 
  -2  -6   4     3127.45     3152.60     50.55 o 
  -1  -6   4       31.25       36.37      8.94 o 
   0  -6   4      502.72      541.76     18.44 o 
   1  -6   4       75.23       70.44      9.30 o 
   2  -6   4      568.68      649.66     19.70 o 
   3  -6   4      230.85      305.84     17.35 o 
   4  -6   4      501.02      528.41     20.93 o 
   5  -6   4      395.14      415.92     17.29 o 
   6  -6   4     1687.78     1703.83     34.26 o 
   7  -6   4     4157.79     4314.76     92.93 o 
   8  -6   4     2541.42     2508.64     64.18 o 
   9  -6   4     1804.09     1984.25     99.25 o 
  10  -6   4      611.25      592.94     37.26 o 
  11  -6   4      194.20      183.86     28.18 o 
  12  -6   4      600.06      501.57     49.47 o 
  13  -6   4     1039.96     1020.68     67.63 o 
  -9  -5   4     1868.16     1783.16     66.09 o 
  -8  -5   4     1716.62     1696.55    138.39 o 
  -7  -5   4     1190.87     1214.56     37.84 o 
  -6  -5   4      669.25      682.99     27.39 o 
  -5  -5   4      851.02      885.20     27.22 o 
  -4  -5   4       86.75       87.05     12.62 o 
  -3  -5   4     5523.91     5602.99     90.22 o 
  -2  -5   4     1924.64     1920.24     33.82 o 
  -1  -5   4      611.66      655.24     18.85 o 
   0  -5   4     2459.36     2618.92     43.20 o 
   1  -5   4     1032.23      966.74     22.51 o 
   2  -5   4     1424.72     1489.19     28.71 o 
   3  -5   4       82.73      126.98     14.69 o 
   4  -5   4       61.18       57.67      8.28 o 
   5  -5   4       13.96       29.05      7.81 o 
   6  -5   4     1049.31     1045.37     24.79 o 
   7  -5   4     3465.77     3576.75     65.55 o 
   8  -5   4     5306.13     5460.32     92.33 o 
   9  -5   4     8212.73     8175.21    130.19 o 
  10  -5   4     2548.65     2607.75     66.82 o 
  11  -5   4      489.26      388.23     41.33 o 
  12  -5   4      682.06      650.60     53.85 o 
  13  -5   4     1012.77      991.25     67.00 o 
 -10  -4   4     1093.16     1148.75     80.51 o 
  -9  -4   4     2154.13     2128.92     51.41 o 
  -8  -4   4     2052.36     1993.73     47.87 o 
  -7  -4   4      309.79      311.01     19.39 o 
  -6  -4   4      751.94      769.59     22.65 o 
  -5  -4   4      275.61      313.58     16.03 o 
  -4  -4   4      281.28      320.03     27.32 o 
  -3  -4   4     4164.75     4145.56    103.81 o 
  -2  -4   4     3564.73     3425.68     49.10 o 
  -1  -4   4     5151.40     5340.24     71.01 o 
   0  -4   4     3094.58     3404.26     55.84 o 
   1  -4   4     1862.46     1807.15     37.07 o 
   2  -4   4     4696.62     4763.62     58.63 o 
   3  -4   4     2374.52     2305.96     39.77 o 
   4  -4   4     2692.55     2704.94     41.85 o 
   5  -4   4     1301.62     1243.77     25.33 o 
   6  -4   4     4840.48     5077.73     63.65 o 
   7  -4   4     7956.49     7911.10    122.59 o 
   8  -4   4    13927.15    14426.35    243.01 o 
   9  -4   4    11230.68    11258.96    221.43 o 
  10  -4   4    10804.36    11009.91    213.14 o 
  11  -4   4     2550.77     2399.54     92.68 o 
  12  -4   4      690.63      646.22     52.60 o 
  13  -4   4      339.92      237.32     41.95 o 
 -11  -3   4      618.60      610.04     28.45 o 
 -10  -3   4     2406.21     2409.23     53.55 o 
  -9  -3   4     3864.71     3804.76     72.40 o 
  -8  -3   4     4843.06     4793.03     85.23 o 
  -7  -3   4     2045.09     2063.98     43.77 o 
  -6  -3   4     1747.64     1696.76     30.98 o 
  -5  -3   4      342.11      293.96     13.86 o 
  -4  -3   4       10.20        9.36      6.85 o 
  -3  -3   4      192.26      252.16     12.25 o 
  -2  -3   4      323.32      325.67     18.29 o 
  -1  -3   4      622.60      767.06     26.48 o 
   0  -3   4      574.58      572.77     23.01 o 
   1  -3   4    17650.24    17767.67    211.30 o 
   2  -3   4    31477.16    31430.42    433.57 o 
   3  -3   4    38225.32    37572.39    395.29 o 
   4  -3   4    27796.68    27614.34    324.81 o 
   5  -3   4     8448.99     8166.16    111.80 o 
   6  -3   4    10049.45    10239.99    151.10 o 
   7  -3   4     9954.30    10260.42    152.85 o 
   8  -3   4     8080.53     8098.14    125.06 o 
   9  -3   4     6550.78     6783.70    108.70 o 
  10  -3   4     2946.69     2961.75     74.44 o 
  11  -3   4      356.84      402.44     30.02 o 
  12  -3   4      113.43       91.42     31.94 o 
 -11  -2   4      665.27      571.32     30.05 o 
 -10  -2   4     1410.60     1307.59     32.90 o 
  -9  -2   4     1831.72     1727.77     64.76 o 
  -8  -2   4     4663.24     4449.33     96.74 o 
  -7  -2   4     3453.04     3402.29    135.10 o 
  -6  -2   4       48.51       60.61      6.95 o 
  -5  -2   4      388.27      352.10     14.64 o 
  -4  -2   4    10697.50    10956.92    163.08 o 
  -3  -2   4    19243.06    19296.02    265.27 o 
  -2  -2   4    20011.45    20558.55    282.89 o 
  -1  -2   4    17666.10    17853.62    247.35 o 
   0  -2   4    15517.31    15456.84    183.07 o 
   1  -2   4    42417.65    41296.36    431.63 o 
   2  -2   4    25740.50    25577.15    299.22 o 
   3  -2   4    63449.53    62266.92    717.13 o 
   4  -2   4    36880.12    36528.46    499.93 o 
   5  -2   4    17159.37    17105.06    241.32 o 
   6  -2   4     2101.03     2030.75     40.29 o 
   7  -2   4      150.33      165.88     13.51 o 
   8  -2   4      283.53      325.66     20.65 o 
   9  -2   4     1401.06     1394.84     44.11 o 
  10  -2   4        6.55        4.41     16.56 o 
  11  -2   4       24.19       18.38     18.81 o 
  12  -2   4      831.74      896.07     59.49 o 
 -12  -1   4      544.62      517.23     80.15 o 
 -11  -1   4       95.72       71.38     48.22 o 
 -10  -1   4      120.30      127.12     45.71 o 
  -9  -1   4      674.47      625.56     67.00 o 
  -8  -1   4      523.54      509.71     58.24 o 
  -7  -1   4      160.59      241.08     39.45 o 
  -6  -1   4     2188.12     2132.67    103.63 o 
  -5  -1   4    11832.66    11886.80    408.58 o 
  -4  -1   4    18433.07    18531.83    303.57 o 
  -3  -1   4    41857.22    40991.25    552.63 o 
  -2  -1   4    39850.41    38378.05    519.22 o 
  -1  -1   4    29097.33    27998.29    381.73 o 
   0  -1   4      404.06      399.77     13.00 o 
   1  -1   4    18116.99    18614.52    262.29 o 
   2  -1   4    26453.25    27049.10    371.54 o 
   3  -1   4     8668.12     8478.63    124.12 o 
   4  -1   4     3738.66     3278.60     55.04 o 
   5  -1   4     1350.82     1303.75     28.85 o 
   6  -1   4        2.42       42.48     17.69 o 
   7  -1   4     1968.73     1887.46     39.27 o 
   8  -1   4     1415.24     1452.39     38.44 o 
   9  -1   4      661.24      671.78     31.87 o 
  10  -1   4      384.56      369.77     27.16 o 
  11  -1   4      109.48      138.31     23.22 o 
  12  -1   4      673.59      637.46     55.73 o 
 -12   0   4        2.65      -28.80     41.95 o 
 -11   0   4      660.70      562.31     72.01 o 
 -10   0   4     3860.71     3589.91    157.17 o 
  -9   0   4     3858.74     3759.61    154.04 o 
  -8   0   4     6959.73     6469.10    217.91 o 
  -7   0   4     3492.54     3362.61    128.99 o 
  -6   0   4     1861.42     1788.00     92.05 o 
  -5   0   4     3674.90     3575.51    160.62 o 
  -4   0   4     8670.68     8590.75    266.13 o 
  -3   0   4    20678.67    19688.66    409.23 o 
  -2   0   4    24983.05    24166.95    329.69 o 
  -1   0   4    28665.54    27861.07    380.32 o 
   0   0   4     1030.24     1016.44     15.50 o 
   1   0   4    10614.94    11201.34    163.20 o 
   2   0   4     2470.54     2599.20     44.18 o 
   3   0   4      258.18      296.52     12.85 o 
   4   0   4     4707.15     4990.87     77.79 o 
   5   0   4      222.72      242.90     12.46 o 
   6   0   4       24.08       29.14      9.54 o 
   7   0   4      438.63      441.69     19.60 o 
   8   0   4     1284.75     1318.10     33.73 o 
   9   0   4     1426.60     1449.58     46.27 o 
  10   0   4      171.45      197.43     23.66 o 
  11   0   4       77.59       88.13     22.33 o 
 -12   1   4        6.30      -35.69     38.82 o 
 -11   1   4       69.36       30.06     42.58 o 
 -10   1   4     1404.15     1311.23     88.29 o 
  -9   1   4     4272.79     3965.62    157.17 o 
  -8   1   4     6830.72     6816.64    226.68 o 
  -7   1   4     2520.96     2363.84    100.19 o 
  -6   1   4     2304.03     2344.23    108.96 o 
  -5   1   4      157.30      179.44     11.70 o 
  -4   1   4      677.22      626.83      9.97 o 
  -3   1   4     4361.40     4317.77     70.16 o 
  -2   1   4    22640.55    22258.72    269.76 o 
  -1   1   4     4781.01     4782.73     71.66 o 
   0   1   4     8629.86     8944.10    112.13 o 
   1   1   4     1417.80     1536.30     30.65 o 
   2   1   4      428.68      519.67     22.51 o 
   3   1   4        1.39       20.17     10.21 o 
   4   1   4     1983.69     2197.30     46.46 o 
   5   1   4     2572.80     2609.13     54.23 o 
   6   1   4      499.95      471.75     23.05 o 
   7   1   4       40.59       48.95     11.38 o 
   8   1   4     1897.50     1874.19     47.80 o 
   9   1   4     3189.73     3275.76     80.25 o 
  10   1   4     2502.43     2611.99     71.43 o 
  11   1   4      861.06      833.45     62.62 o 
 -10   2   4      506.65      466.51     60.11 o 
  -9   2   4     5384.76     5391.44    194.74 o 
  -8   2   4     9608.51     9419.68    292.43 o 
  -7   2   4     7999.89     7836.67    144.48 o 
  -6   2   4     4203.49     4328.43     57.05 o 
  -5   2   4    11187.28    11670.94    173.99 o 
  -4   2   4      679.09      649.36     15.36 o 
  -3   2   4    11658.00    11897.90    147.32 o 
  -2   2   4     9363.94     9479.28    112.47 o 
  -1   2   4     5957.91     5809.62     61.00 o 
   0   2   4     5870.75     5761.68    141.35 o 
   1   2   4      751.44      782.72     15.59 o 
   2   2   4      868.61      925.56     18.15 o 
   3   2   4     2578.60     2667.96     81.52 o 
   4   2   4     2664.14     2759.26     65.26 o 
   5   2   4      446.31      448.43     18.32 o 
   6   2   4     1998.85     1962.59     45.55 o 
   7   2   4     2020.07     1959.77     40.54 o 
   8   2   4     4318.83     4250.59     92.26 o 
   9   2   4     8736.38     8687.69    160.29 o 
  10   2   4     6506.93     6658.84    205.39 o 
 -13   3   4     1606.86     1541.35     38.30 o 
 -12   3   4     1440.63     1304.86     33.20 o 
 -11   3   4     1646.16     1559.28     36.31 o 
 -10   3   4     2025.32     1900.56     69.19 o 
  -9   3   4     6800.72     6759.20    123.31 o 
  -8   3   4    11277.93    11474.17    161.03 o 
  -7   3   4    22941.41    22983.37    323.25 o 
  -6   3   4    18815.03    18595.20    256.56 o 
  -5   3   4     6337.07     6386.23     93.89 o 
  -4   3   4      142.18      198.15     10.36 o 
  -3   3   4     2718.57     2929.07     41.49 o 
  -2   3   4     1669.21     1638.30     31.07 o 
  -1   3   4     2243.20     2208.68     39.61 o 
   0   3   4     1213.65     1237.26     27.10 o 
   1   3   4      348.63      351.31     14.28 o 
   2   3   4     6916.90     7015.43     83.67 o 
   3   3   4    15945.07    15653.86    174.41 o 
   4   3   4    21524.66    21057.73    320.64 o 
   5   3   4    14868.99    14702.50    191.33 o 
   6   3   4    12999.14    12950.95    172.48 o 
   7   3   4     4696.65     4787.88     76.73 o 
   8   3   4     2760.42     2825.06    134.63 o 
   9   3   4     3501.14     3447.94    100.77 o 
  10   3   4     2637.46     2446.32     84.48 o 
 -14   4   4     3816.06     3732.06    113.34 o 
 -13   4   4     6660.03     6833.22    131.50 o 
 -12   4   4     5435.39     5270.90    104.05 o 
 -11   4   4     4528.19     4449.87     89.44 o 
 -10   4   4     2929.97     3109.24    125.24 o 
  -9   4   4     5716.87     5912.97     92.82 o 
  -8   4   4     4285.73     4411.30     70.10 o 
  -7   4   4     3508.77     3664.38     60.27 o 
  -6   4   4     8506.59     8515.33    125.09 o 
  -5   4   4       15.64       31.79      6.96 o 
  -4   4   4      423.79      409.71     13.70 o 
  -3   4   4    15402.55    16000.71    192.49 o 
  -2   4   4    13334.97    13338.56    160.70 o 
  -1   4   4     7887.39     7448.64     95.81 o 
   0   4   4     3859.80     3698.32     61.48 o 
   1   4   4     8995.24     9058.39    105.50 o 
   2   4   4    14331.77    14532.54    163.53 o 
   3   4   4    15490.21    15269.38    172.22 o 
   4   4   4    23098.56    22641.72    285.84 o 
   5   4   4     9901.34    10006.82    137.45 o 
   6   4   4     3432.51     3274.15     73.76 o 
   7   4   4      662.23      667.04     38.34 o 
   8   4   4       94.07      157.00     29.64 o 
   9   4   4      129.74       85.46     28.51 o 
 -14   5   4     3616.84     3859.80    122.11 o 
 -13   5   4     5365.85     5225.27    108.47 o 
 -12   5   4     4673.33     4490.77     94.97 o 
 -11   5   4     1724.98     1672.08     76.08 o 
 -10   5   4      116.44      118.85     16.38 o 
  -9   5   4        0.71       -3.76     10.24 o 
  -8   5   4       46.64       57.02     11.21 o 
  -7   5   4      433.08      444.91     19.03 o 
  -6   5   4      510.25      538.87     17.37 o 
  -5   5   4     2644.02     2843.21     43.97 o 
  -4   5   4     3259.71     3032.48     46.34 o 
  -3   5   4     8177.92     7671.36     99.59 o 
  -2   5   4    32073.88    30877.07    364.56 o 
  -1   5   4    27932.62    27439.54    370.42 o 
   0   5   4    15055.55    14821.63    214.09 o 
   1   5   4     8351.63     8821.95    115.30 o 
   2   5   4     3394.59     3541.57     61.23 o 
   3   5   4     1972.24     1920.07     39.47 o 
   4   5   4     1780.32     1819.59     46.66 o 
   5   5   4     2752.96     2782.61     62.66 o 
   6   5   4     1246.22     1302.92     61.88 o 
   7   5   4      124.16      143.53     22.62 o 
   8   5   4      350.18      395.08     39.85 o 
   9   5   4       38.96       37.20     29.18 o 
 -14   6   4      171.48       98.31     31.94 o 
 -13   6   4      545.23      496.56     44.46 o 
 -12   6   4      430.45      396.96     27.90 o 
 -11   6   4      221.77      228.29     22.97 o 
 -10   6   4      139.37      143.99     15.88 o 
  -9   6   4     2222.40     2352.72     48.23 o 
  -8   6   4     3438.35     3709.20     99.11 o 
  -7   6   4     2841.61     2964.47     56.17 o 
  -6   6   4      948.92      881.70     22.98 o 
  -5   6   4      652.37      590.89     19.19 o 
  -4   6   4     2441.14     2474.90     52.59 o 
  -3   6   4     4737.34     4593.81    100.24 o 
  -2   6   4    12932.03    13238.06    194.44 o 
  -1   6   4     9548.64     9207.83    137.51 o 
   0   6   4     5208.94     5169.68     85.57 o 
   1   6   4      605.42      612.15     25.42 o 
   2   6   4       68.60       80.30     12.40 o 
   3   6   4     1384.90     1365.57     40.10 o 
   4   6   4      466.18      480.84     28.26 o 
   5   6   4     1996.30     1971.40     53.05 o 
   6   6   4     1274.46     1311.67     49.25 o 
   7   6   4      317.93      308.40     29.11 o 
   8   6   4        4.33        5.35     27.80 o 
 -14   7   4       94.14       50.72     32.56 o 
 -13   7   4        5.12       -6.89     27.55 o 
 -12   7   4       27.19       10.65     27.55 o 
 -11   7   4      324.86      320.52     28.49 o 
 -10   7   4       16.26        8.16     17.04 o 
  -9   7   4     1412.54     1336.65     45.16 o 
  -8   7   4     1944.20     2046.87     60.43 o 
  -7   7   4     3218.66     3115.58     75.77 o 
  -6   7   4     2775.16     2712.97     53.55 o 
  -5   7   4     1556.20     1562.37     38.05 o 
  -4   7   4       70.36       89.86     13.35 o 
  -3   7   4     1999.71     2042.40     82.97 o 
  -2   7   4     5525.38     5286.61    105.60 o 
  -1   7   4     7244.19     6696.39    128.18 o 
   0   7   4     7064.81     6762.69    130.17 o 
   1   7   4     4011.71     4136.00     75.90 o 
   2   7   4     1390.05     1326.58     50.70 o 
   3   7   4      136.36      146.36     20.53 o 
   4   7   4      668.98      668.22     63.30 o 
   5   7   4     1201.05     1163.24     44.29 o 
   6   7   4     1013.90     1062.92     57.62 o 
   7   7   4      187.29      205.34     37.01 o 
 -14   8   4        1.23      -22.54     32.56 o 
 -13   8   4       83.06       55.10     33.81 o 
 -12   8   4        3.00      -25.05     25.05 o 
 -11   8   4        4.40      -19.48     19.48 o 
 -10   8   4       17.85        1.76     18.58 o 
  -9   8   4      707.85      666.60     57.30 o 
  -8   8   4     3470.11     3527.64    175.33 o 
  -7   8   4     6018.98     6010.42    112.39 o 
  -6   8   4     9145.20     9121.84    166.92 o 
  -5   8   4     6070.29     5949.80    118.88 o 
  -4   8   4     5032.37     4857.93    101.83 o 
  -3   8   4     1509.79     1514.94     48.26 o 
  -2   8   4     6667.15     6197.37    123.53 o 
  -1   8   4    10551.31     9932.77    182.42 o 
   0   8   4     6391.73     6340.17    127.74 o 
   1   8   4     3185.01     3214.30     80.13 o 
   2   8   4     1072.82     1046.46     48.75 o 
   3   8   4        1.79      -18.84     21.03 o 
   4   8   4      105.81       95.65     28.09 o 
   5   8   4      268.21      285.09     38.06 o 
   6   8   4      177.75      165.61     36.69 o 
 -13   9   4     1347.91     1306.22     77.02 o 
 -12   9   4     1875.12     1999.56     86.73 o 
 -11   9   4     1743.46     1776.76     61.18 o 
 -10   9   4     1381.62     1420.11     71.70 o 
  -9   9   4     2664.98     2730.16    103.32 o 
  -8   9   4     8156.46     8295.06    226.68 o 
  -7   9   4    13829.45    13607.81    239.74 o 
  -6   9   4    18200.01    17493.23    299.97 o 
  -5   9   4     9935.43     9615.89    179.32 o 
  -4   9   4     4628.46     4575.04    121.17 o 
  -3   9   4      619.08      539.94     34.76 o 
  -2   9   4       99.17      129.27     25.67 o 
  -1   9   4      710.34      774.56     68.57 o 
   0   9   4     1082.32     1078.88     48.00 o 
   1   9   4      359.98      313.72     45.09 o 
   2   9   4      516.01      544.13     41.55 o 
   3   9   4     1935.06     1876.26     70.06 o 
   4   9   4     3799.66     3825.93    107.90 o 
   5   9   4     3408.71     3458.78    104.70 o 
 -13  10   4     3675.12     3734.56    135.26 o 
 -12  10   4     6787.50     7132.23    209.77 o 
 -11  10   4     6090.73     6107.80    185.98 o 
 -10  10   4     4039.30     3872.95    136.51 o 
  -9  10   4     4278.07     4310.02    145.90 o 
  -8  10   4     3510.67     3393.29    125.24 o 
  -7  10   4     3663.00     3877.31     94.47 o 
  -6  10   4     5444.94     5386.08    118.00 o 
  -5  10   4     3796.67     3722.10     91.21 o 
  -4  10   4       88.90       28.66     22.36 o 
  -3  10   4        2.45      -20.06     20.06 o 
  -2  10   4     2088.31     1878.03     63.04 o 
  -1  10   4     2194.66     2138.75     68.38 o 
   0  10   4     1699.55     1785.25     92.68 o 
   1  10   4      986.50      884.80     72.01 o 
   2  10   4     1187.87     1197.26     81.40 o 
   3  10   4     2204.04     2068.28    100.82 o 
   4  10   4     1983.82     1854.76    101.44 o 
 -13  11   4     3869.55     4153.48    152.16 o 
 -12  11   4     4284.28     4326.30    153.42 o 
 -11  11   4     3666.96     3836.63    142.14 o 
 -10  11   4     1597.84     1435.21     85.79 o 
  -9  11   4      288.10      257.36     48.22 o 
  -8  11   4       67.44       34.44     35.69 o 
  -7  11   4      195.01      183.17     31.62 o 
  -6  11   4       26.22       36.69     24.10 o 
  -5  11   4       15.70       22.86     23.47 o 
  -4  11   4        2.51      -21.47     21.47 o 
  -3  11   4      403.61      439.66     38.15 o 
  -2  11   4     2578.90     2561.72     98.94 o 
  -1  11   4     3574.10     3558.29     95.84 o 
   0  11   4     2377.21     2331.28    108.33 o 
   1  11   4     1082.12     1036.33     77.02 o 
   2  11   4      362.67      323.11     55.73 o 
   3  11   4      397.99      499.07     66.38 o 
 -12  12   4      955.36      940.53     82.03 o 
 -11  12   4      866.71      954.93     80.15 o 
 -10  12   4      494.23      365.07     56.98 o 
  -9  12   4        2.10       -2.50     40.70 o 
  -8  12   4      411.81      281.78     50.72 o 
  -7  12   4      656.99      577.91     44.28 o 
  -6  12   4      181.15      137.10     30.47 o 
  -5  12   4      148.47      141.47     31.19 o 
  -4  12   4       44.30       42.20     28.69 o 
  -3  12   4      294.14      226.21     33.87 o 
  -2  12   4      832.13      858.02     82.34 o 
  -1  12   4     1437.99     1393.26     88.92 o 
   0  12   4     1642.62     1626.83    101.44 o 
   1  12   4     1330.33     1430.20     97.68 o 
 -11  13   4      284.63      278.65     60.11 o 
 -10  13   4      345.26      336.89     63.24 o 
  -9  13   4      316.66      313.09     59.49 o 
  -8  13   4       18.28       26.93     41.95 o 
  -7  13   4       67.52      104.35     32.93 o 
  -6  13   4      894.51     1002.48     59.33 o 
  -5  13   4      415.26      451.58     44.11 o 
  -4  13   4      307.47      275.48     38.96 o 
  -3  13   4      194.37      228.56     38.08 o 
  -2  13   4     1148.21     1094.57     89.54 o 
  -1  13   4     1278.11     1132.14     93.93 o 
  -9  14   4        5.70        5.01     49.47 o 
  -8  14   4      160.80      112.09     52.60 o 
  -7  14   4      584.54      547.30     50.25 o 
  -6  14   4     1982.71     1909.78     77.68 o 
  -5  14   4     3121.05     3165.69    184.72 o 
  -4  14   4     1640.00     1590.72     74.16 o 
   3 -14   5     1402.11     1447.37     80.78 o 
   4 -14   5     1959.55     2145.08     84.57 o 
   5 -14   5     3306.46     3348.05    283.66 o 
   6 -14   5     4635.80     4799.00    309.33 o 
   7 -14   5     3065.30     3152.76    102.24 o 
   8 -14   5     1534.37     1533.52    102.69 o 
   0 -13   5     3965.35     4124.05    165.31 o 
   1 -13   5     2748.26     2599.29    124.61 o 
   2 -13   5     1843.31     1914.24    110.21 o 
   3 -13   5     1093.43     1133.59     72.01 o 
   4 -13   5     1108.39     1138.62     65.75 o 
   5 -13   5     2086.55     2091.15    112.71 o 
   6 -13   5     1347.67     1523.63     68.17 o 
   7 -13   5     1419.13     1394.82     65.97 o 
   8 -13   5      216.53      231.06     56.98 o 
   9 -13   5      153.23       90.80     51.97 o 
  10 -13   5       42.97        0.63     47.59 o 
  -2 -12   5      670.31      577.97     70.13 o 
  -1 -12   5     1329.82     1482.80     92.05 o 
   0 -12   5     2353.98     2470.29    116.47 o 
   1 -12   5     1289.98     1313.11     89.54 o 
   2 -12   5     1164.76     1237.08     77.96 o 
   3 -12   5      142.02      103.11     28.94 o 
   4 -12   5       15.32       17.77     28.80 o 
   5 -12   5       48.15       50.09     31.00 o 
   6 -12   5      336.70      412.31     42.06 o 
   7 -12   5      886.34      802.32     50.91 o 
   8 -12   5      263.76      263.00     53.85 o 
   9 -12   5       67.76      104.57     46.96 o 
  10 -12   5      112.54       61.99     48.22 o 
  11 -12   5      623.40      526.62     69.51 o 
  -3 -11   5      392.06      404.51     60.74 o 
  -2 -11   5       89.97       67.00     43.83 o 
  -1 -11   5      609.34      566.07     63.87 o 
   0 -11   5     1032.19     1055.12     80.78 o 
   1 -11   5     1408.13     1457.17     59.55 o 
   2 -11   5     1383.42     1418.14     58.88 o 
   3 -11   5      579.17      667.30     73.26 o 
   4 -11   5       58.98       63.84     24.75 o 
   5 -11   5        4.99        9.66     24.06 o 
   6 -11   5      265.21      269.42     33.62 o 
   7 -11   5      745.90      778.71     48.93 o 
   8 -11   5      315.89      391.36     56.98 o 
   9 -11   5        2.09        8.77     34.44 o 
  10 -11   5      270.92      225.43     49.47 o 
  11 -11   5     1186.28     1216.05     87.67 o 
  12 -11   5     1406.89     1368.21     92.68 o 
  -5 -10   5     1990.17     2155.95    105.20 o 
  -4 -10   5     1285.77     1250.49     81.40 o 
  -3 -10   5      395.65      400.13     54.48 o 
  -2 -10   5      780.34      804.02     68.25 o 
  -1 -10   5      712.15      797.13     68.25 o 
   0 -10   5     2791.08     2993.07     82.51 o 
   1 -10   5     7198.34     6991.94    145.43 o 
   2 -10   5     5047.43     5187.75    185.04 o 
   3 -10   5     2181.75     2292.02    105.83 o 
   4 -10   5       76.44       76.01     26.93 o 
   5 -10   5       33.27       13.06     20.80 o 
   6 -10   5     1113.33     1138.39     51.14 o 
   7 -10   5      566.63      569.38     41.15 o 
   8 -10   5      430.32      358.80     49.47 o 
   9 -10   5     1249.79     1236.09     80.15 o 
  10 -10   5     1400.64     1365.71     84.53 o 
  11 -10   5     3777.52     3699.49    140.27 o 
  12 -10   5     4374.45     4476.59    160.93 o 
  -6  -9   5     1376.93     1471.89     69.79 o 
  -5  -9   5     3340.06     3382.64    126.49 o 
  -4  -9   5     4716.46     4923.06    160.93 o 
  -3  -9   5     3494.35     3460.29    126.49 o 
  -2  -9   5     2692.56     2479.69    100.82 o 
  -1  -9   5     1370.44     1432.08     75.14 o 
   0  -9   5      592.84      633.22     38.05 o 
   1  -9   5      486.72      470.81     34.09 o 
   2  -9   5      986.61     1014.03     57.92 o 
   3  -9   5      981.06     1004.40     44.46 o 
   4  -9   5      801.89      759.26     77.33 o 
   5  -9   5     5295.82     5066.72    110.47 o 
   6  -9   5     6846.63     6859.97    139.44 o 
   7  -9   5    10679.68    10792.29    200.33 o 
   8  -9   5     9218.83     9219.30    253.60 o 
   9  -9   5     3070.80     3062.66    118.35 o 
  10  -9   5     3076.08     3089.59    120.23 o 
  11  -9   5     3599.91     3797.18    137.76 o 
  12  -9   5     3169.85     3337.56    128.99 o 
  -7  -8   5     1269.58     1476.75     70.44 o 
  -6  -8   5     1421.27     1542.03     52.92 o 
  -5  -8   5     2900.40     2896.95     80.60 o 
  -4  -8   5     4473.99     4656.37    166.88 o 
  -3  -8   5     2284.33     2458.00     70.54 o 
  -2  -8   5      243.83      271.14     38.20 o 
  -1  -8   5      108.92      104.10     21.39 o 
   0  -8   5     3322.52     3424.08     80.78 o 
   1  -8   5     5925.29     5720.71    116.66 o 
   2  -8   5     4974.53     4932.50    104.49 o 
   3  -8   5     2171.33     2024.39     58.66 o 
   4  -8   5     3239.06     3199.45    103.32 o 
   5  -8   5    10125.80    10160.47    350.66 o 
   6  -8   5    11046.56    10836.36    196.57 o 
   7  -8   5    17542.81    17626.72    301.28 o 
   8  -8   5     8420.14     8240.58    227.30 o 
   9  -8   5     2739.46     2745.82    106.45 o 
  10  -8   5     1201.01     1108.35     68.88 o 
  11  -8   5      184.69      169.70     40.08 o 
  12  -8   5      435.70      469.64     54.48 o 
  -8  -7   5     1176.24     1188.92     62.31 o 
  -7  -7   5       65.59       80.92     29.01 o 
  -6  -7   5       61.52       57.73     20.55 o 
  -5  -7   5       17.18       23.38     23.48 o 
  -4  -7   5      157.95      126.67     22.53 o 
  -3  -7   5      346.87      312.06     27.21 o 
  -2  -7   5      218.89      264.41     24.55 o 
  -1  -7   5     3783.83     3762.15     69.12 o 
   0  -7   5    11179.45    11172.67    165.69 o 
   1  -7   5    12198.58    11886.02    174.59 o 
   2  -7   5    10547.43    10225.03    182.87 o 
   3  -7   5     7764.37     7570.15    146.53 o 
   4  -7   5     3024.85     2857.73     68.63 o 
   5  -7   5     1872.69     1887.55     76.80 o 
   6  -7   5     3085.47     2954.13     58.86 o 
   7  -7   5     4049.90     3999.57     92.46 o 
   8  -7   5     2326.29     2430.97     67.07 o 
   9  -7   5     2413.61     2393.02     67.96 o 
  10  -7   5      285.48      237.77     27.23 o 
  11  -7   5      115.89      156.70     25.94 o 
  12  -7   5       47.28       61.99     36.32 o 
  13  -7   5        0.10      -17.53     34.44 o 
  -9  -6   5      183.83      202.88     40.70 o 
  -8  -6   5      215.40      219.74     32.46 o 
  -7  -6   5      100.48       45.67     28.49 o 
  -6  -6   5     1097.89     1083.11     44.77 o 
  -5  -6   5     1477.62     1468.39     71.38 o 
  -4  -6   5     2255.21     2321.62     61.47 o 
  -3  -6   5     1176.65     1189.08     41.17 o 
  -2  -6   5     1187.89     1235.99     32.46 o 
  -1  -6   5     1783.53     1731.54     33.94 o 
   0  -6   5     3691.95     3661.15     68.69 o 
   1  -6   5     7036.32     6873.96    106.78 o 
   2  -6   5    13143.22    13422.00    250.54 o 
   3  -6   5     6886.60     6877.83    128.41 o 
   4  -6   5      214.17      207.93     19.20 o 
   5  -6   5      121.43      145.64     14.45 o 
   6  -6   5      472.77      518.13     23.34 o 
   7  -6   5     1623.69     1689.45     51.58 o 
   8  -6   5     4093.14     4192.13    129.62 o 
   9  -6   5     1756.48     1804.62     55.34 o 
  10  -6   5     1132.75     1174.28     47.14 o 
  11  -6   5      111.03       82.26     22.77 o 
  12  -6   5      403.21      402.01     49.47 o 
  13  -6   5       59.69       54.48     37.57 o 
  -9  -5   5      150.85      172.68     29.47 o 
  -8  -5   5      155.59      149.75     28.18 o 
  -7  -5   5       95.13       87.17     16.65 o 
  -6  -5   5     1082.48     1094.56     35.72 o 
  -5  -5   5      949.08      925.88     28.43 o 
  -4  -5   5     5863.74     5846.76     94.73 o 
  -3  -5   5      611.86      671.13     23.93 o 
  -2  -5   5      269.27      263.03     13.45 o 
  -1  -5   5      478.43      470.71     16.66 o 
   0  -5   5     3713.01     4023.89     58.96 o 
   1  -5   5     5864.71     5666.52     88.98 o 
   2  -5   5    12031.39    11766.16    147.90 o 
   3  -5   5    10360.99    10347.04    132.24 o 
   4  -5   5     4616.50     4523.88     65.61 o 
   5  -5   5     1515.73     1540.39     31.46 o 
   6  -5   5     1784.14     1869.20     35.60 o 
   7  -5   5     5487.39     5665.26    108.97 o 
   8  -5   5     3067.47     3003.71     60.88 o 
   9  -5   5      370.50      347.23     27.23 o 
  10  -5   5     1068.88     1116.91     43.60 o 
  11  -5   5        9.67       16.28     27.55 o 
  12  -5   5      951.75      941.15     63.87 o 
  13  -5   5     1224.35     1102.08     73.89 o 
 -10  -4   5        7.64       -2.62     16.36 o 
  -9  -4   5       33.02       32.20     15.57 o 
  -8  -4   5       37.20       66.69     14.84 o 
  -7  -4   5      200.15      188.57     17.08 o 
  -6  -4   5     2105.13     2084.24     39.07 o 
  -5  -4   5     3695.75     3684.59     63.30 o 
  -4  -4   5     8200.19     8275.11    124.43 o 
  -3  -4   5     9895.38     9961.00    124.41 o 
  -2  -4   5     2485.80     2336.84     40.87 o 
  -1  -4   5     5758.87     5748.16     76.80 o 
   0  -4   5     4872.44     4929.28     68.95 o 
   1  -4   5    15504.64    15394.19    187.08 o 
   2  -4   5    21338.31    20997.11    227.02 o 
   3  -4   5    18375.74    17698.49    214.19 o 
   4  -4   5    12256.54    12222.35    247.87 o 
   5  -4   5      572.33      525.16     16.39 o 
   6  -4   5        1.25        8.22      7.25 o 
   7  -4   5      322.58      321.19     19.48 o 
   8  -4   5       22.80       44.93     13.45 o 
   9  -4   5       22.36       34.14     14.36 o 
  10  -4   5     1549.70     1625.30     78.27 o 
  11  -4   5     2057.51     2026.33     86.41 o 
  12  -4   5     3019.82     3119.65    118.97 o 
  13  -4   5     3368.60     3420.84    130.25 o 
 -11  -3   5      462.35      476.62     34.43 o 
 -10  -3   5     1060.65     1006.72     39.36 o 
  -9  -3   5     1572.81     1443.93     37.67 o 
  -8  -3   5     1205.74     1176.00     32.49 o 
  -7  -3   5     2049.10     1977.62     43.39 o 
  -6  -3   5     3802.86     3740.47     56.41 o 
  -5  -3   5    17337.51    17453.19    244.45 o 
  -4  -3   5    22606.67    22233.67    308.57 o 
  -3  -3   5    29945.50    29331.60    403.41 o 
  -2  -3   5    22152.50    22099.86    290.68 o 
  -1  -3   5    23616.45    24024.18    283.19 o 
   0  -3   5     3304.93     3148.45     51.98 o 
   1  -3   5     3527.58     3513.07     45.18 o 
   2  -3   5     6016.85     6199.97     95.37 o 
   3  -3   5     6601.92     7005.07     82.29 o 
   4  -3   5     1102.70     1207.99     26.84 o 
   5  -3   5      602.59      645.89     22.41 o 
   6  -3   5     6055.23     5812.94     94.30 o 
   7  -3   5    19614.37    19632.23    280.99 o 
   8  -3   5    15780.56    15539.62    227.35 o 
   9  -3   5     5790.64     5720.39     96.78 o 
  10  -3   5     2704.64     2600.68     70.94 o 
  11  -3   5     2792.08     2727.03    104.57 o 
  12  -3   5     2682.77     2703.24    107.70 o 
 -11  -2   5     2270.10     2133.63     59.24 o 
 -10  -2   5     6377.40     6172.06    154.14 o 
  -9  -2   5     6532.71     6304.60    104.87 o 
  -8  -2   5     8725.02     8680.46    137.63 o 
  -7  -2   5     3196.58     3230.44     97.42 o 
  -6  -2   5     3240.88     3165.38     46.89 o 
  -5  -2   5    10882.58    10669.10    150.98 o 
  -4  -2   5    16450.12    16320.23    253.56 o 
  -3  -2   5    25035.89    24999.92    343.86 o 
  -2  -2   5    17798.34    18111.97    252.06 o 
  -1  -2   5     1205.65     1232.70     22.42 o 
   0  -2   5      800.22      897.47     16.51 o 
   1  -2   5     1368.40     1268.72     23.71 o 
   2  -2   5     2914.93     2794.25     41.76 o 
   3  -2   5     2532.30     2399.67     37.76 o 
   4  -2   5     4930.74     5195.85     70.52 o 
   5  -2   5     8813.01     8813.65    133.12 o 
   6  -2   5    13453.08    13399.83    195.58 o 
   7  -2   5     7055.50     7309.49    115.11 o 
   8  -2   5    12203.44    12255.55    182.56 o 
   9  -2   5     6769.46     6850.36    111.55 o 
  10  -2   5     2868.39     2959.38     76.95 o 
  11  -2   5      815.82      812.16     56.36 o 
  12  -2   5      437.80      477.78     50.72 o 
 -12  -1   5     1437.61     1296.60     61.05 o 
 -11  -1   5     2193.23     2083.31    123.98 o 
 -10  -1   5     6544.74     6363.91    234.82 o 
  -9  -1   5     8442.61     8018.28    270.51 o 
  -8  -1   5     7926.43     7189.84    241.08 o 
  -7  -1   5     2593.80     2484.70    108.96 o 
  -6  -1   5      219.67      255.50     37.57 o 
  -5  -1   5      244.83      251.01      8.79 o 
  -4  -1   5       40.87       55.55      8.67 o 
  -3  -1   5      574.54      597.45     28.80 o 
  -2  -1   5     1210.68     1206.61     24.66 o 
  -1  -1   5      334.94      334.28     11.17 o 
   0  -1   5     2446.98     2352.66     31.86 o 
   1  -1   5    38029.81    37851.88    398.14 o 
   2  -1   5    20591.29    20721.76    246.03 o 
   3  -1   5    13297.12    13436.02    163.85 o 
   4  -1   5     4617.24     4688.47     76.46 o 
   5  -1   5      895.64      881.27     25.34 o 
   6  -1   5      283.77      312.42     18.29 o 
   7  -1   5     2453.07     2544.72     50.72 o 
   8  -1   5     4748.44     4793.05     82.66 o 
   9  -1   5     2596.85     2686.83     69.73 o 
  10  -1   5     3252.89     3247.23     92.99 o 
  11  -1   5      267.64      290.55     41.95 o 
  12  -1   5       36.10       28.18     33.19 o 
 -12   0   5      851.23      837.21     92.05 o 
 -11   0   5      228.06      241.71     57.61 o 
 -10   0   5      627.50      458.37     61.99 o 
  -9   0   5     2142.48     2041.36    107.08 o 
  -8   0   5     3486.90     3202.30    130.87 o 
  -7   0   5     2140.30     1923.64     90.80 o 
  -6   0   5       36.96       70.24     11.02 o 
  -5   0   5      436.67      425.83     28.80 o 
  -4   0   5     2320.08     2386.53     57.44 o 
  -3   0   5     8829.23     9605.61    118.51 o 
  -2   0   5      413.41      463.44     29.98 o 
  -1   0   5      242.61      267.23     10.46 o 
   0   0   5     9560.21     9841.56    121.55 o 
   1   0   5    10901.44    11272.14    157.58 o 
   2   0   5    14630.11    14636.52    177.43 o 
   3   0   5     9185.80     9186.80    115.53 o 
   4   0   5     5136.05     5064.82     81.40 o 
   5   0   5      370.12      373.91     17.63 o 
   6   0   5      272.67      285.94     16.82 o 
   7   0   5     3730.23     3803.33     68.27 o 
   8   0   5     1879.90     2006.09     51.56 o 
   9   0   5     4199.79     4230.38     97.38 o 
  10   0   5     2410.08     2443.37    100.19 o 
  11   0   5     1032.38      963.07     66.38 o 
 -12   1   5       93.24      134.00     56.98 o 
 -11   1   5       42.22       25.67     40.08 o 
 -10   1   5       97.11      102.69     41.95 o 
  -9   1   5      445.49      409.52     53.85 o 
  -8   1   5     4493.91     4240.52    156.55 o 
  -7   1   5     1981.31     1947.91     47.90 o 
  -6   1   5       15.04       47.04     11.27 o 
  -5   1   5      271.60      268.98      8.86 o 
  -4   1   5      418.36      398.82     18.60 o 
  -3   1   5     3504.46     3611.35     49.68 o 
  -2   1   5       48.08       83.61     13.21 o 
  -1   1   5     6348.17     6614.46     83.85 o 
   0   1   5     2098.27     2088.65     29.50 o 
   1   1   5      147.11      167.42      9.51 o 
   2   1   5     9044.06     8807.71    125.16 o 
   3   1   5    19275.19    19069.84    209.36 o 
   4   1   5    20877.88    20733.50    259.93 o 
   5   1   5     6572.75     6522.63     92.74 o 
   6   1   5     5067.99     5092.69     77.43 o 
   7   1   5     1832.34     1912.02     40.58 o 
   8   1   5     1019.64     1106.90     34.65 o 
   9   1   5     3229.47     3262.92     82.67 o 
  10   1   5     1858.06     1894.21     90.17 o 
  11   1   5      595.45      643.72     59.49 o 
 -11   2   5     1273.44     1204.15     94.55 o 
 -10   2   5      141.99      161.56     45.71 o 
  -9   2   5       60.30       87.67     34.44 o 
  -8   2   5      141.13      108.96     31.94 o 
  -7   2   5     2589.10     2632.11     38.30 o 
  -6   2   5      393.52      450.96     12.57 o 
  -5   2   5       77.45       78.31      6.58 o 
  -4   2   5    10985.99    10877.39    136.84 o 
  -3   2   5    13890.83    13913.08    172.57 o 
  -2   2   5    23540.02    23044.01    313.22 o 
  -1   2   5    16566.40    16739.97    227.30 o 
   0   2   5    20105.30    19997.69    198.25 o 
   1   2   5    10276.82    10008.39    116.90 o 
   2   2   5    24292.12    24142.20    261.65 o 
   3   2   5    18572.37    17832.55    197.35 o 
   4   2   5    21359.73    20650.84    260.17 o 
   5   2   5    11116.91    11094.71    152.29 o 
   6   2   5     2431.19     2504.49     47.33 o 
   7   2   5      141.21      151.50     15.90 o 
   8   2   5       98.24      115.80     19.74 o 
   9   2   5      171.85      139.64     37.57 o 
  10   2   5        4.86       14.40     31.31 o 
 -13   3   5     1715.12     1539.13     38.30 o 
 -12   3   5     1122.99     1079.34     29.66 o 
 -11   3   5      117.06      108.89     12.12 o 
 -10   3   5      534.78      529.16     20.31 o 
  -9   3   5      626.16      583.20     21.13 o 
  -8   3   5     3957.78     3877.83     60.63 o 
  -7   3   5     4589.85     4533.41     69.96 o 
  -6   3   5     4465.11     4650.19     71.89 o 
  -5   3   5     6620.02     6407.54     95.77 o 
  -4   3   5    30721.62    30320.62    370.66 o 
  -3   3   5    42650.60    41562.89    482.59 o 
  -2   3   5    52631.23    50006.86    658.16 o 
  -1   3   5    34810.37    33750.11    372.27 o 
   0   3   5     6667.95     6557.76     98.45 o 
   1   3   5      726.89      598.45     17.26 o 
   2   3   5     6212.65     6330.86     77.68 o 
   3   3   5     5451.14     5455.02     69.84 o 
   4   3   5     4852.07     4828.55     92.91 o 
   5   3   5      460.21      469.03     21.12 o 
   6   3   5      371.23      367.20     20.59 o 
   7   3   5      825.19      901.20     35.75 o 
   8   3   5     3925.71     3899.62    107.62 o 
   9   3   5     2839.99     2816.78     90.42 o 
  10   3   5     1258.55     1313.11     80.15 o 
 -14   4   5       28.58        1.88     21.92 o 
 -13   4   5        6.83      -13.70     13.70 o 
 -12   4   5       10.59        1.57     13.28 o 
 -11   4   5     1218.44     1151.96     34.76 o 
 -10   4   5     5801.07     5791.35    112.91 o 
  -9   4   5    14432.05    14668.46    207.89 o 
  -8   4   5    12077.33    11872.16    170.61 o 
  -7   4   5    23140.96    22869.24    317.57 o 
  -6   4   5    10228.24     9942.62    145.03 o 
  -5   4   5    17072.53    17497.85    209.57 o 
  -4   4   5    15312.82    15862.93    191.71 o 
  -3   4   5    20690.05    19860.23    237.33 o 
  -2   4   5    12960.36    12547.16    154.88 o 
  -1   4   5    13604.42    13238.24    162.87 o 
   0   4   5     3846.96     3981.49     58.11 o 
   1   4   5      105.85      114.00      9.16 o 
   2   4   5     2847.94     3074.42     45.16 o 
   3   4   5     1342.53     1337.64     27.47 o 
   4   4   5     1223.31     1267.94     31.98 o 
   5   4   5      962.60      912.62     33.48 o 
   6   4   5     1355.94     1336.27     42.55 o 
   7   4   5     1822.54     1873.88     52.39 o 
   8   4   5     2072.88     2031.89     75.68 o 
   9   4   5     2843.76     2893.74     95.38 o 
 -14   5   5     1219.24     1229.82     61.37 o 
 -13   5   5     1544.92     1395.53     44.69 o 
 -12   5   5     1072.21     1041.65     37.40 o 
 -11   5   5     2091.12     2083.88     87.35 o 
 -10   5   5     3860.76     3863.49     66.48 o 
  -9   5   5    10165.66    10266.08    152.11 o 
  -8   5   5    15195.55    15173.74    217.90 o 
  -7   5   5     9348.76     9325.38    139.52 o 
  -6   5   5     2828.53     2763.60     43.57 o 
  -5   5   5     1246.12     1199.23     26.93 o 
  -4   5   5       84.70      103.89     11.57 o 
  -3   5   5      812.25      913.14     21.99 o 
  -2   5   5     4498.87     4740.53     67.49 o 
  -1   5   5     4798.84     4854.72     79.26 o 
   0   5   5      569.36      603.32     22.78 o 
   1   5   5       92.64       83.95      9.55 o 
   2   5   5     4784.40     4674.69     71.11 o 
   3   5   5     4104.91     4126.95     78.64 o 
   4   5   5     2533.07     2467.38     56.94 o 
   5   5   5       36.81       47.89     16.72 o 
   6   5   5      134.12      146.83     21.79 o 
   7   5   5     1174.44     1189.93     44.04 o 
   8   5   5     1307.98     1282.07     62.25 o 
 -13   6   5     2497.19     2484.07     93.30 o 
 -12   6   5     1080.51     1117.00     42.04 o 
 -11   6   5      254.54      241.20     23.22 o 
 -10   6   5      263.27      329.88     19.88 o 
  -9   6   5     1159.57     1177.02     33.09 o 
  -8   6   5     7653.29     7994.53    124.76 o 
  -7   6   5     3382.95     3386.57     62.35 o 
  -6   6   5     2534.65     2574.61     46.91 o 
  -5   6   5      207.36      181.64     17.53 o 
  -4   6   5      532.94      512.88     26.28 o 
  -3   6   5      301.03      321.16     17.71 o 
  -2   6   5      577.51      591.85     20.10 o 
  -1   6   5      998.24     1044.82     31.33 o 
   0   6   5      342.86      353.16     21.69 o 
   1   6   5       38.71       28.18     10.44 o 
   2   6   5      410.13      438.67     21.77 o 
   3   6   5     1046.18     1100.62     37.67 o 
   4   6   5     2590.75     2440.79     59.47 o 
   5   6   5     1813.67     1852.02     75.37 o 
   6   6   5      463.95      560.99     41.16 o 
   7   6   5      189.03      173.65     26.26 o 
   8   6   5      777.47      877.59     58.65 o 
 -14   7   5     1312.77     1297.45     71.38 o 
 -13   7   5     1563.31     1603.66     76.39 o 
 -12   7   5     1762.32     1920.51     82.66 o 
 -11   7   5      929.47      860.93     38.49 o 
 -10   7   5      224.47      204.03     23.17 o 
  -9   7   5      886.69      831.49     36.92 o 
  -8   7   5     3288.93     3303.70     77.99 o 
  -7   7   5     6095.74     6178.03    124.77 o 
  -6   7   5     4770.34     4580.87     78.62 o 
  -5   7   5     3169.66     3195.84     60.38 o 
  -4   7   5      263.28      223.33     16.98 o 
  -3   7   5      498.20      535.93     29.43 o 
  -2   7   5      504.26      544.64     31.64 o 
  -1   7   5      152.06      190.18     33.50 o 
   0   7   5       65.00       64.13     18.34 o 
   1   7   5      959.94      948.26     33.70 o 
   2   7   5     2200.74     2188.85     72.32 o 
   3   7   5     3772.83     3797.23     96.37 o 
   4   7   5     4933.14     4769.94    116.30 o 
   5   7   5     5157.63     5067.42    124.21 o 
   6   7   5     2461.14     2299.11     78.96 o 
   7   7   5     2204.40     2352.07     84.09 o 
 -14   8   5     1630.68     1713.87     85.16 o 
 -13   8   5     3943.58     4248.66    147.15 o 
 -12   8   5     4733.31     4793.56    174.39 o 
 -11   8   5     3139.36     3141.07     79.52 o 
 -10   8   5     1307.54     1338.40     48.89 o 
  -9   8   5      528.16      607.05     36.51 o 
  -8   8   5     1456.76     1386.01     64.50 o 
  -7   8   5     1678.11     1680.10     43.50 o 
  -6   8   5     2319.02     2293.96     61.32 o 
  -5   8   5      522.88      524.19     44.46 o 
  -4   8   5       29.18       44.31     18.14 o 
  -3   8   5     2897.04     2757.34     69.96 o 
  -2   8   5     9778.33     9413.68    174.90 o 
  -1   8   5     9592.35     9344.34    174.44 o 
   0   8   5     3499.31     3334.06    153.10 o 
   1   8   5     2972.47     3013.56     65.65 o 
   2   8   5     3211.46     3339.34     90.30 o 
   3   8   5     7100.81     6890.50    153.59 o 
   4   8   5     8062.65     7858.44    192.24 o 
   5   8   5     4371.76     4461.15    117.86 o 
   6   8   5     2114.10     2250.57     83.51 o 
 -13   9   5     2468.03     2660.66    115.22 o 
 -12   9   5     3016.23     3159.24     85.68 o 
 -11   9   5     2186.03     2234.73     69.48 o 
 -10   9   5      340.89      378.84     46.96 o 
  -9   9   5       74.58       82.03     33.81 o 
  -8   9   5      383.17      371.95     45.71 o 
  -7   9   5     1695.49     1654.24     55.33 o 
  -6   9   5     1350.54     1169.38     48.53 o 
  -5   9   5     2387.88     2285.67     65.31 o 
  -4   9   5     6138.39     6065.42    126.19 o 
  -3   9   5     6842.45     6615.64    134.60 o 
  -2   9   5    11055.09    10641.06    198.36 o 
  -1   9   5    13404.46    12949.40    352.85 o 
   0   9   5    11268.83    11283.16    221.36 o 
   1   9   5     3476.34     3482.96     94.16 o 
   2   9   5     1661.37     1664.80     64.87 o 
   3   9   5     1169.24     1142.42     59.49 o 
   4   9   5      821.45      951.80     77.65 o 
   5   9   5      360.34      323.11     56.36 o 
 -13  10   5       86.36      108.33     43.83 o 
 -12  10   5        7.12       40.70     38.20 o 
 -11  10   5       61.12       18.16     36.32 o 
 -10  10   5      563.78      584.86     58.24 o 
  -9  10   5     2592.30     2422.08    103.32 o 
  -8  10   5     6937.54     6840.43    200.38 o 
  -7  10   5     6811.01     6836.15    140.77 o 
  -6  10   5     7425.60     7260.55    148.10 o 
  -5  10   5     3345.94     3289.90    116.47 o 
  -4  10   5     4151.92     3873.60     94.74 o 
  -3  10   5     3455.76     3308.32     86.52 o 
  -2  10   5     4285.84     4340.94    104.26 o 
  -1  10   5     4903.72     4848.96    177.52 o 
   0  10   5     3781.08     3849.78    141.52 o 
   1  10   5      797.17      725.12     67.63 o 
   2  10   5        8.91      -13.78     35.69 o 
   3  10   5      266.34      209.15     51.35 o 
   4  10   5       97.34       90.80     47.59 o 
 -13  11   5      526.39      664.38     68.25 o 
 -12  11   5      764.37      737.02     68.88 o 
 -11  11   5      939.56      850.98     73.26 o 
 -10  11   5      734.02      646.85     65.12 o 
  -9  11   5     1767.41     1743.92     93.30 o 
  -8  11   5     4346.62     4323.17    150.91 o 
  -7  11   5     7536.37     7768.28    159.60 o 
  -6  11   5     4221.04     4154.09    103.16 o 
  -5  11   5     2139.86     2025.71     85.79 o 
  -4  11   5      547.44      581.91     84.22 o 
  -3  11   5      118.62      123.36     28.30 o 
  -2  11   5      438.17      499.70     48.84 o 
  -1  11   5     1056.73     1064.23     54.01 o 
   0  11   5      454.75      425.80     58.86 o 
   1  11   5      216.67      184.10     50.72 o 
   2  11   5        2.45      -12.52     42.58 o 
 -12  12   5      376.71      336.89     59.49 o 
 -11  12   5      729.49      665.01     68.88 o 
 -10  12   5      465.46      390.11     60.74 o 
  -9  12   5      507.90      548.54     65.12 o 
  -8  12   5      742.87      789.62     72.01 o 
  -7  12   5     2437.53     2431.11     78.52 o 
  -6  12   5     2200.24     2231.54    118.04 o 
  -5  12   5     2599.39     2546.68     81.25 o 
  -4  12   5      933.71      851.56     62.31 o 
  -3  12   5      120.95       81.24     39.45 o 
  -2  12   5       62.53       82.56     29.83 o 
  -1  12   5      552.45      542.28     66.38 o 
   0  12   5      956.40     1115.86     91.42 o 
   1  12   5      716.42      772.08     80.15 o 
 -11  13   5     1054.76     1164.08     94.55 o 
 -10  13   5      354.18      383.85     65.12 o 
  -9  13   5      275.61      257.36     53.85 o 
  -8  13   5     1400.71     1477.79     97.06 o 
  -7  13   5     1099.41     1099.33     63.24 o 
  -6  13   5     2758.67     2840.62     90.25 o 
  -5  13   5     2482.86     2583.56     86.34 o 
  -4  13   5     1442.79     1298.52     63.93 o 
  -3  13   5      486.36      472.74     63.24 o 
  -2  13   5       61.36       38.20     45.09 o 
  -1  13   5       13.98       -5.64     46.96 o 
  -8  14   5      857.23     1032.58     91.42 o 
  -7  14   5      770.53      862.07     59.76 o 
  -6  14   5     1222.80     1318.22     70.83 o 
  -5  14   5      840.07      869.52     60.34 o 
  -4  14   5       87.86      152.84     38.30 o 
   3 -14   6        1.87      -30.99     30.99 o 
   4 -14   6      214.03      213.01     41.56 o 
   5 -14   6      441.97      398.56     47.32 o 
   6 -14   6      232.60      220.42     42.08 o 
   7 -14   6      155.17      151.78     46.34 o 
   0 -13   6      283.24      318.73     63.24 o 
   1 -13   6      122.14      123.36     51.97 o 
   2 -13   6       36.84       75.77     44.46 o 
   3 -13   6      267.12      225.89     37.37 o 
   4 -13   6     1587.81     1435.02     67.94 o 
   5 -13   6     1998.06     2087.64     80.13 o 
   6 -13   6     1493.98     1598.61     69.89 o 
   7 -13   6      422.42      457.97     45.75 o 
   8 -13   6      159.27      115.22     50.72 o 
   9 -13   6      559.64      646.85     75.14 o 
  -2 -12   6       80.93      100.82     47.59 o 
  -1 -12   6      171.72      172.20     50.72 o 
   0 -12   6       56.32       93.30     44.46 o 
   1 -12   6        4.15      -38.20     38.20 o 
   2 -12   6       41.39      -25.88     25.88 o 
   3 -12   6      460.27      501.88     47.59 o 
   4 -12   6     1044.26     1051.68     59.10 o 
   5 -12   6      987.45     1020.44     61.99 o 
   6 -12   6     1798.35     1897.81     82.66 o 
   7 -12   6      596.24      579.13     46.05 o 
   8 -12   6      195.32      238.58     51.35 o 
   9 -12   6      476.34      313.72     59.49 o 
  10 -12   6      963.66      887.93     83.28 o 
  11 -12   6      889.08      875.40     84.53 o 
  -3 -11   6       92.55       62.62     41.95 o 
  -2 -11   6       82.33       92.05     42.58 o 
  -1 -11   6      313.85      285.54     51.35 o 
   0 -11   6      448.18      456.49     58.24 o 
   1 -11   6      205.70      232.89     45.71 o 
   2 -11   6       89.96       81.77     26.76 o 
   3 -11   6      174.11      192.98     39.76 o 
   4 -11   6      812.60      822.24     50.01 o 
   5 -11   6     4175.77     4145.62    124.30 o 
   6 -11   6     6766.88     6774.56    160.62 o 
   7 -11   6     4925.26     5049.35    120.84 o 
   8 -11   6     2561.12     2634.98    117.10 o 
   9 -11   6     1142.26     1140.91     80.78 o 
  10 -11   6      448.50      494.69     65.12 o 
  11 -11   6     1811.20     1701.97    101.44 o 
  -5 -10   6       29.66       42.58     43.21 o 
  -4 -10   6      679.73      589.87     63.24 o 
  -3 -10   6      167.14      180.97     45.71 o 
  -2 -10   6      288.27      382.60     54.48 o 
  -1 -10   6      960.70     1031.32     74.52 o 
   0 -10   6     3618.49     3656.33     93.11 o 
   1 -10   6     2875.35     2939.31    148.09 o 
   2 -10   6     2809.55     2744.12     78.36 o 
   3 -10   6     2112.12     2081.12    147.78 o 
   4 -10   6     3457.37     3448.48    123.36 o 
   5 -10   6     9387.18     9567.29    186.19 o 
   6 -10   6     8695.79     8756.26    185.35 o 
   7 -10   6    11031.13    11087.83    210.23 o 
   8 -10   6     4475.65     4496.00    155.29 o 
   9 -10   6      741.89      854.74     73.89 o 
  10 -10   6       32.04        3.13     38.82 o 
  11 -10   6      231.88      242.96     52.60 o 
  12 -10   6        5.61        9.39     40.08 o 
  -6  -9   6      203.89      254.23     50.09 o 
  -5  -9   6      455.30      408.90     53.85 o 
  -4  -9   6      180.38      218.54     43.83 o 
  -3  -9   6     1218.30     1217.30     75.14 o 
  -2  -9   6     2820.77     2789.65    110.21 o 
  -1  -9   6     6881.50     6740.24    197.25 o 
   0  -9   6    12810.68    12933.67    275.83 o 
   1  -9   6    11113.06    10930.70    201.89 o 
   2  -9   6     8981.21     8793.26    230.44 o 
   3  -9   6     5683.62     5384.51    116.45 o 
   4  -9   6     2375.16     2258.87     66.84 o 
   5  -9   6     3364.18     3347.38     87.35 o 
   6  -9   6     2302.16     2214.75     68.25 o 
   7  -9   6     1496.39     1507.21     56.19 o 
   8  -9   6     1415.33     1445.86     82.03 o 
   9  -9   6       22.23       41.33     35.69 o 
  10  -9   6     1042.05     1033.83     72.64 o 
  11  -9   6     2859.06     3023.84    120.85 o 
  12  -9   6     1635.31     1606.16     93.30 o 
  -7  -8   6     1048.39     1139.03    112.71 o 
  -6  -8   6     3340.18     3405.52     91.14 o 
  -5  -8   6     4002.52     4267.15    221.04 o 
  -4  -8   6     4984.28     5362.77    134.32 o 
  -3  -8   6     3572.91     3568.62    120.85 o 
  -2  -8   6     3994.57     4069.57    133.38 o 
  -1  -8   6     4779.43     5078.43    107.55 o 
   0  -8   6     8841.89     8678.16    162.70 o 
   1  -8   6    11860.07    11364.45    204.78 o 
   2  -8   6     7373.09     6851.77    137.13 o 
   3  -8   6     1907.99     2046.67     59.11 o 
   4  -8   6      557.00      589.24     51.35 o 
   5  -8   6      901.46      871.46     39.17 o 
   6  -8   6      218.32      180.91     26.93 o 
   7  -8   6      339.50      360.35     44.77 o 
   8  -8   6       27.51       43.21     31.31 o 
   9  -8   6     1180.98     1155.31     70.76 o 
  10  -8   6     1576.26     1522.25     80.15 o 
  11  -8   6     2905.22     2969.36    117.10 o 
  12  -8   6     3279.71     3232.36    122.73 o 
  -8  -7   6      710.81      721.36     63.87 o 
  -7  -7   6     1784.24     1778.12     70.25 o 
  -6  -7   6     4767.66     5002.37    112.34 o 
  -5  -7   6     7583.63     8073.19    161.47 o 
  -4  -7   6     2880.91     2973.57     76.41 o 
  -3  -7   6      780.28      772.10     50.41 o 
  -2  -7   6      984.83      945.06     40.50 o 
  -1  -7   6      120.37      115.88     15.61 o 
   0  -7   6      680.63      657.75     26.87 o 
   1  -7   6     1898.58     1995.17     55.74 o 
   2  -7   6      859.87      882.95     36.30 o 
   3  -7   6       88.18       94.69     17.53 o 
   4  -7   6      284.83      268.76     24.13 o 
   5  -7   6     2738.36     2734.04     68.38 o 
   6  -7   6     3872.83     3955.68    122.19 o 
   7  -7   6      273.35      274.17     26.32 o 
   8  -7   6       93.12      104.72     21.47 o 
   9  -7   6      913.65      861.48     60.11 o 
  10  -7   6      474.25      471.84     35.64 o 
  11  -7   6      752.38      743.77     43.83 o 
  12  -7   6     2520.35     2670.05    115.22 o 
  13  -7   6     1204.70     1170.34     81.40 o 
  -9  -6   6      629.91      628.06     56.36 o 
  -8  -6   6      393.13      382.44     40.70 o 
  -7  -6   6      182.46      186.81     29.53 o 
  -6  -6   6     1275.65     1434.65     59.80 o 
  -5  -6   6     2686.51     2712.87     82.03 o 
  -4  -6   6     3194.44     2965.04     72.95 o 
  -3  -6   6     1527.87     1547.54     91.11 o 
  -2  -6   6      102.91      101.72     13.96 o 
  -1  -6   6       27.60       23.17     10.85 o 
   0  -6   6      130.02      168.67     26.77 o 
   1  -6   6      486.32      521.22     22.29 o 
   2  -6   6      207.41      177.63     13.13 o 
   3  -6   6      908.42      936.46     63.24 o 
   4  -6   6      453.11      465.07     22.65 o 
   5  -6   6      925.74      959.15     37.23 o 
   6  -6   6     1292.55     1338.00     63.06 o 
   7  -6   6     3299.48     3187.74     78.52 o 
   8  -6   6     1977.76     2008.78     59.99 o 
   9  -6   6      918.41      857.70     40.94 o 
  10  -6   6      977.12      964.07     44.69 o 
  11  -6   6     1311.92     1202.26     50.03 o 
  12  -6   6     1709.02     1671.28     87.04 o 
  13  -6   6     2382.00     2293.71    108.96 o 
  -9  -5   6      479.44      489.62     40.27 o 
  -8  -5   6      266.55      290.30     55.73 o 
  -7  -5   6      218.40      234.60     21.30 o 
  -6  -5   6     1101.59     1083.60     32.17 o 
  -5  -5   6      808.02      829.64     34.67 o 
  -4  -5   6     6750.00     6917.16    110.25 o 
  -3  -5   6     7182.56     7207.16    113.95 o 
  -2  -5   6     1259.48     1334.78     29.65 o 
  -1  -5   6      142.41      159.24     11.57 o 
   0  -5   6       91.29       90.62     10.57 o 
   1  -5   6      234.61      250.88     23.86 o 
   2  -5   6       71.36       68.13      8.14 o 
   3  -5   6      643.62      638.57     25.13 o 
   4  -5   6      187.69      203.03     16.27 o 
   5  -5   6     6519.34     6871.46     94.71 o 
   6  -5   6     9496.53     9707.54    127.61 o 
   7  -5   6    13552.26    13384.11    242.11 o 
   8  -5   6     7417.23     7491.70    147.85 o 
   9  -5   6     2190.35     2193.75     62.86 o 
  10  -5   6     2799.95     2757.57     79.84 o 
  11  -5   6     1932.98     1894.83     88.92 o 
  12  -5   6     3683.73     3629.99    136.51 o 
  13  -5   6     2866.88     2964.35    125.86 o 
 -10  -4   6     3344.28     3436.47     73.72 o 
  -9  -4   6     3140.65     3130.10     67.12 o 
  -8  -4   6     1875.65     1849.20     46.55 o 
  -7  -4   6     2406.06     2282.82     61.16 o 
  -6  -4   6      949.74      965.79     29.42 o 
  -5  -4   6     3822.18     3835.75     66.47 o 
  -4  -4   6     5396.59     5335.33    121.38 o 
  -3  -4   6     3848.85     3900.17     56.50 o 
  -2  -4   6      745.31      701.09     19.17 o 
  -1  -4   6     1563.36     1746.07     31.49 o 
   0  -4   6     6864.54     7013.77    105.36 o 
   1  -4   6    14467.78    14652.65    162.59 o 
   2  -4   6    15436.86    15571.13    191.06 o 
   3  -4   6    18907.33    19332.49    265.93 o 
   4  -4   6     7522.74     7486.77     99.82 o 
   5  -4   6     9082.38     9259.48    139.88 o 
   6  -4   6    19804.36    20040.42    244.56 o 
   7  -4   6    13073.79    13230.84    251.99 o 
   8  -4   6    15021.92    15397.63    229.01 o 
   9  -4   6     7055.24     6922.28    138.92 o 
  10  -4   6     2228.44     2192.22    131.50 o 
  11  -4   6      158.43      150.28     36.32 o 
  12  -4   6       11.24       42.58     33.19 o 
 -11  -3   6     1664.68     1618.40     43.90 o 
 -10  -3   6     3732.45     3734.09     73.76 o 
  -9  -3   6     4922.91     4609.83     84.98 o 
  -8  -3   6     2256.06     2187.13     48.23 o 
  -7  -3   6     1774.60     1812.26     41.63 o 
  -6  -3   6       96.94      127.84     12.05 o 
  -5  -3   6      262.36      271.23     14.86 o 
  -4  -3   6      851.82      932.14     24.44 o 
  -3  -3   6      760.98      707.65     21.13 o 
  -2  -3   6     4241.14     4542.14     62.31 o 
  -1  -3   6     9585.61     9575.79    120.06 o 
   0  -3   6    27449.23    27381.01    323.34 o 
   1  -3   6    33044.01    32130.98    377.47 o 
   2  -3   6    42156.74    40622.16    474.63 o 
   3  -3   6    30210.85    30081.14    321.27 o 
   4  -3   6     7473.58     7214.25     95.84 o 
   5  -3   6     5129.62     5137.92     72.56 o 
   6  -3   6     4498.12     4669.73     80.93 o 
   7  -3   6     6424.00     6592.06    108.40 o 
   8  -3   6     7856.30     7864.08    127.00 o 
   9  -3   6     1867.70     1766.40     45.35 o 
  10  -3   6       41.28       43.83     28.18 o 
  11  -3   6      193.00      146.53     36.94 o 
  12  -3   6     1964.70     1971.85     93.93 o 
 -11  -2   6       80.84       79.95     14.20 o 
 -10  -2   6      284.81      279.39     20.69 o 
  -9  -2   6      421.33      441.97     20.33 o 
  -8  -2   6      250.27      257.15     15.36 o 
  -7  -2   6      509.69      486.68     19.37 o 
  -6  -2   6     8756.10     8494.00    128.43 o 
  -5  -2   6    21016.84    20370.99    299.62 o 
  -4  -2   6    16768.60    16154.26    226.60 o 
  -3  -2   6    15874.26    16063.03    225.91 o 
  -2  -2   6     4095.98     3984.46     54.84 o 
  -1  -2   6     2734.54     2467.35     44.16 o 
   0  -2   6    13485.29    13307.57    146.52 o 
   1  -2   6    26296.44    25811.68    305.14 o 
   2  -2   6    27488.23    28127.17    377.93 o 
   3  -2   6     8675.04     8545.19    109.98 o 
   4  -2   6     3505.56     3493.88     52.90 o 
   5  -2   6       84.02       91.00      9.92 o 
   6  -2   6     1605.60     1735.87     50.65 o 
   7  -2   6       27.82       28.78     12.51 o 
   8  -2   6      472.53      514.21     25.16 o 
   9  -2   6       33.41       59.16     15.29 o 
  10  -2   6       30.64       49.47     28.80 o 
  11  -2   6      457.68      471.52     48.22 o 
  12  -2   6     1573.99     1633.71     86.41 o 
 -12  -1   6        5.55        1.25     46.34 o 
 -11  -1   6      174.58      163.29     18.04 o 
 -10  -1   6      756.73      776.03     47.59 o 
  -9  -1   6     2183.70     1935.65     38.32 o 
  -8  -1   6      934.46      894.81     21.85 o 
  -7  -1   6     1214.21     1214.08     26.17 o 
  -6  -1   6     5961.20     5768.87     95.71 o 
  -5  -1   6    11939.26    11548.55    194.93 o 
  -4  -1   6    12672.06    12355.72    174.36 o 
  -3  -1   6    22316.53    22650.15    312.81 o 
  -2  -1   6     3248.61     3326.89     47.89 o 
  -1  -1   6     3504.87     3590.49     50.55 o 
   0  -1   6       83.42      132.79      7.78 o 
   1  -1   6     2970.37     2996.87     40.57 o 
   2  -1   6    10642.86    10724.38    153.93 o 
   3  -1   6     6434.47     6100.16     82.22 o 
   4  -1   6     2812.25     2963.32     46.62 o 
   5  -1   6       40.46       53.26      9.13 o 
   6  -1   6      711.37      721.13     25.85 o 
   7  -1   6     1599.73     1625.45     40.48 o 
   8  -1   6       65.90       68.84     14.79 o 
   9  -1   6       54.80       75.81     19.91 o 
  10  -1   6        5.95       13.78     26.30 o 
  11  -1   6       46.39       57.61     34.44 o 
 -12   0   6      501.21      476.53     77.02 o 
 -11   0   6     1627.01     1577.36    105.20 o 
 -10   0   6     2234.60     2102.73    113.97 o 
  -9   0   6     1187.01     1122.75     77.02 o 
  -8   0   6      313.74      261.12     41.95 o 
  -7   0   6       54.17       61.84     12.26 o 
  -6   0   6      191.37      231.87     18.58 o 
  -5   0   6     3775.42     3968.61     54.78 o 
  -4   0   6     9942.30     9796.25    121.73 o 
  -3   0   6    10133.61    10005.32    144.02 o 
  -2   0   6     7876.61     7857.76     98.78 o 
  -1   0   6     5389.49     5504.53    111.42 o 
   0   0   6     1440.73     1535.55     31.59 o 
   1   0   6      266.67      359.14     16.26 o 
   2   0   6     5159.28     5232.34     72.21 o 
   3   0   6    10342.40    10567.72    133.41 o 
   4   0   6     5213.33     5347.45     74.28 o 
   5   0   6     2974.39     2842.01     54.82 o 
   6   0   6      583.57      572.20     24.25 o 
   7   0   6     1502.46     1569.14     40.11 o 
   8   0   6     1695.21     1775.64     45.18 o 
   9   0   6      540.81      517.85     50.72 o 
  10   0   6      296.08      333.13     46.34 o 
  11   0   6      407.00      351.92     50.09 o 
 -12   1   6        8.34       15.65     42.58 o 
 -11   1   6      523.23      584.23     74.52 o 
 -10   1   6     2398.53     2561.72    127.12 o 
  -9   1   6     4209.84     4132.81    162.18 o 
  -8   1   6     3237.38     3077.69    125.86 o 
  -7   1   6      784.79      837.94     20.84 o 
  -6   1   6      881.25      847.56     17.27 o 
  -5   1   6     5292.60     5136.94     69.09 o 
  -4   1   6    11116.07    10679.20    135.09 o 
  -3   1   6    23547.22    22823.72    315.25 o 
  -2   1   6    25804.16    25246.47    377.69 o 
  -1   1   6     2580.73     2436.23     33.92 o 
   0   1   6     5066.92     5397.37     75.24 o 
   1   1   6     1081.81     1166.46     21.50 o 
   2   1   6      277.56      316.03     13.66 o 
   3   1   6      245.27      270.79     13.25 o 
   4   1   6      674.52      663.11     20.56 o 
   5   1   6      782.28      760.55     32.85 o 
   6   1   6     4623.22     4726.87    103.66 o 
   7   1   6     2570.72     2657.42     56.80 o 
   8   1   6     6616.41     6923.89    116.47 o 
   9   1   6     5948.73     5705.79    184.10 o 
  10   1   6     2393.61     2437.11    107.70 o 
  11   1   6     2404.25     2418.95    109.58 o 
 -11   2   6     1580.09     1485.93    102.07 o 
 -10   2   6     5714.58     5713.93    209.77 o 
  -9   2   6     9704.80     9518.85    147.47 o 
  -8   2   6    13661.89    13261.47    166.76 o 
  -7   2   6     7544.89     7369.01     96.62 o 
  -6   2   6     6695.15     6716.82    100.05 o 
  -5   2   6     5476.65     5285.16     71.98 o 
  -4   2   6    14153.22    14320.39    179.08 o 
  -3   2   6    14086.67    14157.70    155.53 o 
  -2   2   6     6745.59     6437.31     83.61 o 
  -1   2   6     1667.42     1594.47     32.65 o 
   0   2   6       50.43       86.48     13.78 o 
   1   2   6     4166.84     4221.49     54.48 o 
   2   2   6    14990.49    15012.26    168.54 o 
   3   2   6    10150.46    10156.27    119.19 o 
   4   2   6     5487.43     5445.85     85.21 o 
   5   2   6     7696.39     7597.85    108.72 o 
   6   2   6     4852.03     4945.30     68.81 o 
   7   2   6     8593.32     8575.04    144.55 o 
   8   2   6     7350.92     7353.92    150.54 o 
   9   2   6     7004.62     6712.69    212.90 o 
  10   2   6     3067.71     3014.45    123.36 o 
 -13   3   6     2130.72     2010.68     46.93 o 
 -12   3   6     2635.31     2583.91     56.00 o 
 -11   3   6     2989.37     2921.23     61.74 o 
 -10   3   6     8854.11     8794.79    161.59 o 
  -9   3   6     9999.72     9969.48    181.73 o 
  -8   3   6    12312.62    12296.59    157.90 o 
  -7   3   6    14209.85    14046.72    178.13 o 
  -6   3   6     2506.49     2509.71     44.62 o 
  -5   3   6      436.82      458.67     22.06 o 
  -4   3   6       29.46       47.46      7.86 o 
  -3   3   6      104.64      128.34      9.13 o 
  -2   3   6     1922.57     2111.92     34.96 o 
  -1   3   6     6645.55     6654.06     87.19 o 
   0   3   6    10247.43    10356.43    118.72 o 
   1   3   6    26447.79    26347.53    286.51 o 
   2   3   6    29390.29    28701.42    325.59 o 
   3   3   6    18731.71    18617.47    208.84 o 
   4   3   6    11509.69    11670.90    169.31 o 
   5   3   6     2866.70     2842.59     57.22 o 
   6   3   6     2293.15     2342.28     57.31 o 
   7   3   6     3462.18     3370.09    121.77 o 
   8   3   6     1831.85     1782.02     70.11 o 
   9   3   6      933.69      981.23     70.13 o 
  10   3   6      778.21      706.34     67.00 o 
 -14   4   6     2923.10     3038.24     97.06 o 
 -13   4   6     2801.39     2813.86     64.20 o 
 -12   4   6     1091.63     1094.24     35.20 o 
 -11   4   6     1374.65     1338.72     38.96 o 
 -10   4   6     1692.56     1606.73     43.39 o 
  -9   4   6     3253.03     3183.57     55.90 o 
  -8   4   6     1363.98     1270.68     29.87 o 
  -7   4   6     1716.23     1689.64     35.75 o 
  -6   4   6     1617.27     1562.82     33.81 o 
  -5   4   6     2602.86     2506.18     40.08 o 
  -4   4   6    15341.39    15437.72    188.07 o 
  -3   4   6    14261.67    14218.32    238.88 o 
  -2   4   6     8406.55     8062.04    104.77 o 
  -1   4   6     4746.32     4656.08     65.64 o 
   0   4   6     7578.08     7413.21    205.69 o 
   1   4   6     5514.00     5567.83     71.24 o 
   2   4   6    12321.13    12402.43    143.95 o 
   3   4   6    11767.24    11873.91    139.77 o 
   4   4   6     5555.25     5712.63    101.69 o 
   5   4   6      956.03      936.86     35.58 o 
   6   4   6       48.55       89.49     19.51 o 
   7   4   6       28.09       27.67     19.64 o 
   8   4   6      604.92      609.52     47.84 o 
   9   4   6      388.70      325.20     40.62 o 
 -14   5   6     1711.94     1743.30     72.64 o 
 -13   5   6     1620.70     1566.58     47.37 o 
 -12   5   6      288.49      285.28     23.01 o 
 -11   5   6       83.32       94.57     17.04 o 
 -10   5   6      599.93      619.88     24.09 o 
  -9   5   6     1246.83     1196.81     31.31 o 
  -8   5   6      131.68      139.28     16.32 o 
  -7   5   6       43.69       31.55     10.58 o 
  -6   5   6     2280.11     2388.60     40.33 o 
  -5   5   6     4525.66     4528.88     65.06 o 
  -4   5   6     7061.51     6915.04    105.80 o 
  -3   5   6    10124.70     9909.62    127.46 o 
  -2   5   6     5941.42     5640.50     78.68 o 
  -1   5   6     1012.88      982.33     28.31 o 
   0   5   6      243.73      264.77     14.64 o 
   1   5   6      131.69      158.57     13.26 o 
   2   5   6     1560.86     1465.59     34.21 o 
   3   5   6     3066.07     3028.25     64.15 o 
   4   5   6     5305.62     5303.20     98.28 o 
   5   5   6     5916.94     5705.59    106.49 o 
   6   5   6      287.64      326.61     28.03 o 
   7   5   6        2.35       -1.15     19.60 o 
   8   5   6        7.57       16.46     29.01 o 
 -13   6   6      415.70      495.94     44.46 o 
 -12   6   6      505.43      510.97     43.83 o 
 -11   6   6      123.02      116.96     19.72 o 
 -10   6   6      398.63      389.93     38.71 o 
  -9   6   6     2669.92     2731.92     54.64 o 
  -8   6   6     1117.11     1102.07     32.26 o 
  -7   6   6       77.09       92.57     13.44 o 
  -6   6   6       37.23       42.22      9.60 o 
  -5   6   6      469.86      485.13     22.01 o 
  -4   6   6     2321.19     2411.02     60.71 o 
  -3   6   6    12996.17    12973.59    187.25 o 
  -2   6   6     7026.23     6878.39    129.96 o 
  -1   6   6     6488.22     6424.92    161.68 o 
   0   6   6     1538.45     1627.59     35.11 o 
   1   6   6     1644.34     1636.53     36.61 o 
   2   6   6     2654.04     2595.75     59.20 o 
   3   6   6     4201.32     4154.26     82.78 o 
   4   6   6     5403.96     5382.78    102.42 o 
   5   6   6     1812.93     1845.89     54.85 o 
   6   6   6      260.80      248.61     27.78 o 
   7   6   6        6.25      -21.43     44.15 o 
 -14   7   6      186.54      152.16     37.57 o 
 -13   7   6      193.48      226.05     38.20 o 
 -12   7   6      468.26      423.93     43.83 o 
 -11   7   6      437.94      442.59     56.04 o 
 -10   7   6      656.01      630.86     34.54 o 
  -9   7   6     2231.97     2234.52     61.03 o 
  -8   7   6     2978.96     3115.18     76.02 o 
  -7   7   6     3662.54     3700.32     85.29 o 
  -6   7   6     1701.70     1647.50     40.42 o 
  -5   7   6      774.21      786.03     28.07 o 
  -4   7   6     2802.35     2854.48     69.29 o 
  -3   7   6    13835.35    13603.70    236.00 o 
  -2   7   6    18260.47    17596.07    298.21 o 
  -1   7   6    19704.33    19400.44    326.77 o 
   0   7   6     9795.05     9988.00    154.90 o 
   1   7   6     2841.27     2877.60     70.04 o 
   2   7   6      258.57      268.52     32.87 o 
   3   7   6      203.47      213.40     29.13 o 
   4   7   6      283.57      306.46     33.85 o 
   5   7   6      231.07      233.84     34.77 o 
   6   7   6       53.18       42.37     30.06 o 
   7   7   6      393.79      379.65     44.95 o 
 -14   8   6      112.47      122.73     39.45 o 
 -13   8   6      203.63      175.33     40.70 o 
 -12   8   6      499.22      559.53     37.12 o 
 -11   8   6      261.05      315.03     30.37 o 
 -10   8   6     1928.29     2022.65     61.23 o 
  -9   8   6     6227.16     6298.66    333.44 o 
  -8   8   6    10675.14    10623.66    422.36 o 
  -7   8   6    12392.25    12724.56    224.25 o 
  -6   8   6     9303.01     9080.94    221.98 o 
  -5   8   6     7663.77     7476.46    155.92 o 
  -4   8   6     5972.76     5537.57    114.23 o 
  -3   8   6     3628.93     3516.34     83.24 o 
  -2   8   6     5946.85     5795.51    120.43 o 
  -1   8   6     5103.04     4924.84    107.82 o 
   0   8   6     1933.19     1981.85     61.55 o 
   1   8   6       15.66       -8.06     16.21 o 
   2   8   6     1125.43     1161.01     52.86 o 
   3   8   6     2394.30     2446.12     82.34 o 
   4   8   6     1973.46     2034.06    204.45 o 
   5   8   6      511.52      586.91     48.39 o 
   6   8   6     1247.35     1484.68     91.42 o 
 -13   9   6     2845.77     2958.09    121.48 o 
 -12   9   6     2934.12     3059.17     84.24 o 
 -11   9   6     2941.08     3014.45    113.97 o 
 -10   9   6     3317.47     3407.07    120.85 o 
  -9   9   6     7166.18     7132.86    203.51 o 
  -8   9   6    12362.79    11816.09    304.95 o 
  -7   9   6    10913.10    11230.11    205.44 o 
  -6   9   6     5575.50     5501.41    128.99 o 
  -5   9   6      926.83      964.43     43.81 o 
  -4   9   6      293.84      327.51     30.77 o 
  -3   9   6        1.35       -8.92     19.23 o 
  -2   9   6       47.43       61.38     22.33 o 
  -1   9   6      546.96      551.33     67.63 o 
   0   9   6      274.80      300.84     32.31 o 
   1   9   6     1177.28     1299.33     76.39 o 
   2   9   6     3469.34     3343.20    130.25 o 
   3   9   6     4060.14     4204.20    152.16 o 
   4   9   6     2326.72     2466.54    113.97 o 
   5   9   6     2420.79     2415.19    116.47 o 
 -13  10   6     3663.71     4066.44    142.14 o 
 -12  10   6     4045.14     4222.98    147.15 o 
 -11  10   6     2445.91     2786.52    115.22 o 
 -10  10   6     1439.79     1565.46     84.53 o 
  -9  10   6      604.39      563.57     57.61 o 
  -8  10   6     1316.56     1381.36     80.15 o 
  -7  10   6     2188.49     2207.81     68.18 o 
  -6  10   6     1070.79     1067.33     47.58 o 
  -5  10   6       99.59       83.71     23.45 o 
  -4  10   6     1196.18     1205.73     59.49 o 
  -3  10   6     2267.92     2292.34     70.18 o 
  -2  10   6     1577.46     1612.71     60.38 o 
  -1  10   6     1414.74     1262.61     70.76 o 
   0  10   6      539.29      493.43     58.86 o 
   1  10   6      795.26      762.69     68.88 o 
   2  10   6     1501.94     1573.60     93.93 o 
   3  10   6     1073.25     1020.05     83.28 o 
 -12  11   6      711.32      755.80     71.38 o 
 -11  11   6      488.75      518.48     61.37 o 
 -10  11   6       94.42       99.56     41.95 o 
  -9  11   6        2.01      -24.42     35.69 o 
  -8  11   6        1.91       -1.88     36.94 o 
  -7  11   6      394.53      360.70     36.43 o 
  -6  11   6       75.93      107.70     26.65 o 
  -5  11   6        0.28       -5.75     23.45 o 
  -4  11   6      170.61      170.53     30.68 o 
  -3  11   6     1186.15     1189.98    122.42 o 
  -2  11   6     2490.30     2411.77     77.93 o 
  -1  11   6      998.53     1095.23     55.79 o 
   0  11   6      262.73      288.67     53.23 o 
   1  11   6       93.30       68.25     43.83 o 
   2  11   6      352.80      398.25     63.24 o 
 -12  12   6      840.69      767.70     74.52 o 
 -11  12   6      687.71      722.62     72.64 o 
 -10  12   6       49.74       20.04     43.21 o 
  -9  12   6       11.18       32.56     39.45 o 
  -8  12   6       38.36       77.02     43.83 o 
  -7  12   6        7.23       -2.52     25.83 o 
  -6  12   6       31.87       10.14     46.65 o 
  -5  12   6       15.91        7.18     30.06 o 
  -4  12   6      239.09      279.19     38.20 o 
  -3  12   6      485.62      494.83     45.14 o 
  -2  12   6     1366.39     1510.18    101.44 o 
  -1  12   6     1881.56     1745.80    103.95 o 
   0  12   6     2008.16     2072.67    115.22 o 
 -10  13   6      155.11      185.98     55.10 o 
  -9  13   6      484.22      494.06     65.75 o 
  -8  13   6      594.29      721.36     76.39 o 
  -7  13   6     1442.48     1515.04     67.52 o 
  -6  13   6     1209.04     1346.51    100.82 o 
  -5  13   6      456.79      452.07     64.50 o 
  -4  13   6      822.29      777.34     55.11 o 
  -3  13   6     1972.74     2052.62     77.91 o 
  -2  13   6     2617.72     2649.38    132.12 o 
  -8  14   6     2032.69     1952.44    112.71 o 
  -7  14   6     3721.84     3784.92    110.46 o 
  -6  14   6     3989.67     3921.57    114.23 o 
  -5  14   6     2643.22     2591.86     92.07 o 
   4 -14   7     2254.04     2574.54     92.32 o 
   5 -14   7     2136.24     2203.82    169.38 o 
   6 -14   7     1910.44     2030.49    198.19 o 
   0 -13   7      794.23      864.76     83.91 o 
   1 -13   7      183.40      129.62     53.23 o 
   2 -13   7      316.56      308.71     61.99 o 
   3 -13   7      341.35      331.92     57.30 o 
   4 -13   7      683.35      712.44     52.93 o 
   5 -13   7      898.75      880.66    175.64 o 
   6 -13   7      922.18     1000.64     61.10 o 
   7 -13   7      310.53      345.07     43.39 o 
   8 -13   7       28.83       16.28     47.59 o 
   9 -13   7       47.38       80.15     48.84 o 
  -2 -12   7      741.41      725.12     75.14 o 
  -1 -12   7     2198.80     2340.05    115.84 o 
   0 -12   7     1728.15     1858.51    103.95 o 
   1 -12   7     1374.16     1387.62     90.17 o 
   2 -12   7      259.39      270.96     37.57 o 
   3 -12   7       74.83       39.69     30.47 o 
   4 -12   7      354.98      327.47     38.84 o 
   5 -12   7     1011.58      987.38     57.75 o 
   6 -12   7     1460.87     1373.03     63.48 o 
   7 -12   7      710.15      798.26     53.13 o 
   8 -12   7      106.33      159.68     49.47 o 
   9 -12   7      235.74      230.44     53.85 o 
  10 -12   7      292.76      323.11     61.99 o 
  -3 -11   7      341.84      408.27     61.37 o 
  -2 -11   7      949.06     1102.08     85.79 o 
  -1 -11   7     2344.97     2352.57    113.34 o 
   0 -11   7     4772.34     4998.20    173.45 o 
   1 -11   7     3621.63     3914.66    102.47 o 
   2 -11   7     1246.17     1263.62     56.87 o 
   3 -11   7     1088.20     1054.52     53.75 o 
   4 -11   7      176.05      173.49     33.21 o 
   5 -11   7      108.53       39.90     27.80 o 
   6 -11   7      168.91      164.23     32.73 o 
   7 -11   7      213.28      199.47     32.24 o 
   8 -11   7      130.70      112.09     45.71 o 
   9 -11   7      688.19      676.28     72.01 o 
  10 -11   7     2373.70     2476.56    120.23 o 
  11 -11   7     2799.33     2690.71    126.49 o 
  -5 -10   7     1743.34     1916.12    103.32 o 
  -4 -10   7     1983.68     2258.02    107.08 o 
  -3 -10   7     1794.97     1904.85     98.31 o 
  -2 -10   7     2206.20     2201.66    104.57 o 
  -1 -10   7     1743.25     1731.40     92.68 o 
   0 -10   7     2866.99     2740.18    112.09 o 
   1 -10   7     2043.50     1925.97     64.37 o 
   2 -10   7      185.50      228.41     29.89 o 
   3 -10   7       13.76       26.30     23.47 o 
   4 -10   7     1617.17     1440.55     56.65 o 
   5 -10   7     1520.60     1653.62     86.73 o 
   6 -10   7     2557.15     2573.34     76.36 o 
   7 -10   7     2437.73     2375.10     75.24 o 
   8 -10   7     1624.20     1700.72     93.30 o 
   9 -10   7     1869.56     1978.74     98.94 o 
  10 -10   7     6739.08     6558.02    207.89 o 
  11 -10   7     5412.42     5574.91    187.86 o 
  12 -10   7     4260.81     4302.51    159.05 o 
  -6  -9   7     2921.91     3350.08    129.62 o 
  -5  -9   7     4944.14     5344.48    172.83 o 
  -4  -9   7     2750.38     2893.60    115.22 o 
  -3  -9   7      501.57      560.43     56.36 o 
  -2  -9   7      109.46      119.60     35.69 o 
  -1  -9   7       17.70        3.76     29.43 o 
   0  -9   7      247.01      277.92     29.95 o 
   1  -9   7       20.24       -5.08     19.67 o 
   2  -9   7      329.99      361.99     31.87 o 
   3  -9   7     3313.09     3104.38     80.81 o 
   4  -9   7     7661.54     7545.31    151.20 o 
   5  -9   7     9627.87     9491.74    181.97 o 
   6  -9   7     7324.61     7191.07    146.93 o 
   7  -9   7     8625.65     8304.66    164.67 o 
   8  -9   7     1960.24     1763.33     90.80 o 
   9  -9   7     3147.25     3013.82    121.48 o 
  10  -9   7     2372.53     2336.29    107.08 o 
  11  -9   7     2722.92     2599.92    115.22 o 
  12  -9   7     1801.98     1916.75     98.31 o 
  -6  -8   7     1018.07     1159.07     74.52 o 
  -5  -8   7      581.49      516.60     53.23 o 
  -4  -8   7       40.79       -3.13     31.31 o 
  -3  -8   7      567.54      539.77     50.09 o 
  -2  -8   7     2389.45     2274.30     93.93 o 
  -1  -8   7     2976.08     3059.47     76.37 o 
   0  -8   7     1951.36     1986.94     58.43 o 
   1  -8   7     1391.08     1307.44     48.04 o 
   2  -8   7     1258.88     1218.10     46.05 o 
   3  -8   7     3575.36     3515.78     84.35 o 
   4  -8   7     2910.25     2895.21     74.61 o 
   5  -8   7     7682.34     7438.52    146.98 o 
   6  -8   7     7651.14     7593.36    149.56 o 
   7  -8   7     4953.04     4973.15    158.42 o 
   8  -8   7     1253.96     1227.95     70.76 o 
   9  -8   7      335.67      371.33     48.84 o 
  10  -8   7       18.07       28.18     33.81 o 
  11  -8   7      165.60      177.84     43.83 o 
  12  -8   7      613.51      609.28     61.99 o 
  -8  -7   7       42.11       48.22     35.69 o 
  -7  -7   7      218.96      155.85     33.20 o 
  -6  -7   7      147.00      106.69     24.99 o 
  -5  -7   7      435.47      432.57     52.60 o 
  -4  -7   7        1.46       -8.14     18.15 o 
  -3  -7   7      154.00      174.70     24.11 o 
  -2  -7   7     1869.47     1788.90     56.15 o 
  -1  -7   7     4032.57     3812.52     71.31 o 
   0  -7   7     6509.60     6318.44    124.17 o 
   1  -7   7     3575.46     3632.62     82.32 o 
   2  -7   7      586.96      573.16     45.40 o 
   3  -7   7      214.02      183.99     22.13 o 
   4  -7   7      960.67     1025.22     40.50 o 
   5  -7   7     2336.10     2429.97     65.30 o 
   6  -7   7     6130.01     6160.73    139.01 o 
   7  -7   7     3759.16     3859.17    129.62 o 
   8  -7   7     1900.05     1857.26     87.04 o 
   9  -7   7       33.95       12.54     33.81 o 
  10  -7   7       80.58       84.53     35.07 o 
  11  -7   7        4.50      -33.19     33.19 o 
  12  -7   7      330.57      304.95     48.22 o 
  -9  -6   7       68.07       66.38     35.07 o 
  -8  -6   7      162.20      168.63     30.69 o 
  -7  -6   7      417.59      449.97     45.40 o 
  -6  -6   7      689.61      664.54     36.48 o 
  -5  -6   7       79.98       68.63     19.70 o 
  -4  -6   7       31.42       37.88     17.27 o 
  -3  -6   7      465.80      479.23     29.89 o 
  -2  -6   7      576.38      507.42     23.69 o 
  -1  -6   7     3881.75     3873.12     69.73 o 
   0  -6   7    10682.80    10407.49    154.73 o 
   1  -6   7     8051.75     8054.14    124.73 o 
   2  -6   7     6199.09     6320.32    122.42 o 
   3  -6   7     1834.88     1822.79     52.03 o 
   4  -6   7      579.42      580.13     25.38 o 
   5  -6   7     2934.88     3014.98     59.66 o 
   6  -6   7     9098.59     9280.46    191.63 o 
   7  -6   7     6484.66     6461.91    134.87 o 
   8  -6   7     3867.35     3934.47     94.50 o 
   9  -6   7      864.15      814.54     42.04 o 
  10  -6   7      109.47      115.64     25.68 o 
  11  -6   7      233.68      194.33     29.89 o 
  12  -6   7       31.00       29.43     35.69 o 
  -9  -5   7      501.25      483.54     40.19 o 
  -8  -5   7       25.30       23.38     22.95 o 
  -7  -5   7      762.21      773.87     43.32 o 
  -6  -5   7      690.18      682.92     27.35 o 
  -5  -5   7     2269.85     2326.34     49.96 o 
  -4  -5   7     2899.18     3024.20     59.09 o 
  -3  -5   7      451.19      484.03     22.29 o 
  -2  -5   7     1979.52     2015.33     37.15 o 
  -1  -5   7    11205.94    11493.20    217.61 o 
   0  -5   7    17785.45    17537.21    244.89 o 
   1  -5   7    20475.75    19694.35    273.48 o 
   2  -5   7    19163.29    18603.30    227.12 o 
   3  -5   7    16607.73    17364.54    215.00 o 
   4  -5   7     2123.32     2184.81     46.85 o 
   5  -5   7      595.38      563.10     40.70 o 
   6  -5   7     1562.01     1663.76     40.96 o 
   7  -5   7      358.42      357.31     67.31 o 
   8  -5   7     1002.43     1017.34     44.17 o 
   9  -5   7        4.43       14.61     19.70 o 
  10  -5   7     1095.06     1125.83     58.24 o 
  11  -5   7     2191.37     2342.15     70.50 o 
  12  -5   7     4305.16     4494.75    162.81 o 
 -10  -4   7        4.11       -8.68     22.85 o 
  -9  -4   7       33.87       35.06     16.21 o 
  -8  -4   7      330.71      313.60     22.01 o 
  -7  -4   7     1485.58     1508.31     41.38 o 
  -6  -4   7     4558.51     4571.58     77.78 o 
  -5  -4   7    18381.40    18337.19    261.64 o 
  -4  -4   7    13633.12    13802.99    201.32 o 
  -3  -4   7    13596.20    13831.82    170.63 o 
  -2  -4   7    11280.10    11322.32    182.03 o 
  -1  -4   7     7416.80     7215.03     96.18 o 
   0  -4   7    13622.26    13237.06    187.60 o 
   1  -4   7    27236.69    27634.07    364.01 o 
   2  -4   7    13056.07    13105.66    192.51 o 
   3  -4   7     2165.94     2187.33     44.82 o 
   4  -4   7       96.53      123.87     10.57 o 
   5  -4   7     3709.40     3832.30     54.55 o 
   6  -4   7     4465.66     4338.33     79.40 o 
   7  -4   7     2051.43     2080.65     71.70 o 
   8  -4   7      825.93      880.94     39.38 o 
   9  -4   7     2789.73     2834.92     74.53 o 
  10  -4   7     5180.79     5411.67    118.75 o 
  11  -4   7     5089.04     5147.23    172.83 o 
  12  -4   7     5229.65     5507.29    185.98 o 
 -11  -3   7     2222.10     2318.59     72.66 o 
 -10  -3   7     2436.52     2431.40     64.33 o 
  -9  -3   7     2209.45     2228.10     95.75 o 
  -8  -3   7     2934.77     2847.92     59.28 o 
  -7  -3   7     2807.07     2801.40     57.71 o 
  -6  -3   7    11574.87    11782.60    171.76 o 
  -5  -3   7    23347.36    23078.58    323.18 o 
  -4  -3   7    22248.54    21918.20    307.41 o 
  -3  -3   7     8607.73     8580.01    110.09 o 
  -2  -3   7     2632.66     2664.15     42.03 o 
  -1  -3   7      133.52      211.49     14.37 o 
   0  -3   7       19.90       30.34      6.42 o 
   1  -3   7      228.07      246.27     12.74 o 
   2  -3   7      136.50      229.48     17.25 o 
   3  -3   7      820.27      899.98     28.92 o 
   4  -3   7     4535.31     4608.60     67.76 o 
   5  -3   7     7407.51     7201.32     98.31 o 
   6  -3   7    11359.90    11480.78    223.82 o 
   7  -3   7     8669.22     8775.87    223.29 o 
   8  -3   7     5925.43     5975.71    152.16 o 
   9  -3   7      755.30      812.97     66.38 o 
  10  -3   7     2270.77     2387.77     68.28 o 
  11  -3   7     1532.87     1481.55     80.15 o 
  12  -3   7     1560.72     1495.95     85.79 o 
 -11  -2   7     3412.87     3190.56     64.31 o 
 -10  -2   7     3345.01     3247.48     64.00 o 
  -9  -2   7     5049.61     4707.71     84.37 o 
  -8  -2   7     3804.50     3723.54     69.29 o 
  -7  -2   7     5601.09     5557.61     78.43 o 
  -6  -2   7     3699.85     3545.29     59.30 o 
  -5  -2   7     1881.75     1861.67     42.06 o 
  -4  -2   7     3953.56     3867.64     85.67 o 
  -3  -2   7     1592.16     1555.68     33.45 o 
  -2  -2   7      656.57      690.71     17.88 o 
  -1  -2   7     3514.62     3469.71     50.92 o 
   0  -2   7     5541.48     5601.80     77.86 o 
   1  -2   7     6676.86     6753.22     89.94 o 
   2  -2   7     5546.49     5846.31     91.70 o 
   3  -2   7      874.00      898.56     28.11 o 
   4  -2   7     2503.06     2697.87     45.39 o 
   5  -2   7     1890.17     1988.82     44.02 o 
   6  -2   7     6150.52     6259.86    169.12 o 
   7  -2   7    11025.61    11243.82    172.98 o 
   8  -2   7     3392.44     3613.02     71.71 o 
   9  -2   7      933.56      880.69     41.18 o 
  10  -2   7      391.95      344.40     44.46 o 
  11  -2   7      139.73      125.86     36.94 o 
  12  -2   7      300.33      323.11     51.35 o 
 -12  -1   7      832.84      793.33     55.42 o 
 -11  -1   7     2249.78     2095.54     44.93 o 
 -10  -1   7     3251.45     2991.20     57.40 o 
  -9  -1   7     2744.78     2630.63     65.54 o 
  -8  -1   7      328.74      320.76     15.89 o 
  -7  -1   7      150.29      162.64     10.26 o 
  -6  -1   7      311.86      319.82     13.29 o 
  -5  -1   7      114.04      136.18     14.98 o 
  -4  -1   7       25.53       16.27      7.46 o 
  -3  -1   7     3444.94     3775.78     54.37 o 
  -2  -1   7     1237.20     1484.97     27.37 o 
  -1  -1   7     1092.54     1143.43     23.65 o 
   0  -1   7     7010.91     7067.40     94.64 o 
   1  -1   7     2602.02     2555.26     62.36 o 
   2  -1   7      107.21      202.58     12.18 o 
   3  -1   7     1858.63     1974.23     37.29 o 
   4  -1   7      152.20      196.25     14.75 o 
   5  -1   7     1378.82     1501.86     41.67 o 
   6  -1   7     4105.69     4048.89     74.74 o 
   7  -1   7     8984.12     9192.32    145.50 o 
   8  -1   7     5153.12     5261.15     99.47 o 
   9  -1   7     4486.70     4496.08    103.18 o 
  10  -1   7      580.90      577.97     56.36 o 
  11  -1   7      350.08      370.70     50.72 o 
 -12   0   7      494.30      407.02     73.26 o 
 -11   0   7      586.34      526.62     73.26 o 
 -10   0   7     1498.46     1430.32     41.66 o 
  -9   0   7     1755.05     1729.34     34.79 o 
  -8   0   7      826.21      824.67     25.98 o 
  -7   0   7      279.74      282.27     11.70 o 
  -6   0   7       62.19       63.10      7.46 o 
  -5   0   7      111.20      126.36      7.73 o 
  -4   0   7      737.68      793.23     21.17 o 
  -3   0   7      716.58      759.09     21.25 o 
  -2   0   7      754.34      809.68     19.23 o 
  -1   0   7       65.75      135.74     34.06 o 
   0   0   7     3326.43     3199.67     62.85 o 
   1   0   7     7471.92     6953.29     93.06 o 
   2   0   7    14441.75    14222.98    203.27 o 
   3   0   7    10966.21    10912.12    155.62 o 
   4   0   7     3758.15     3634.45     56.64 o 
   5   0   7     4662.64     4788.07     84.02 o 
   6   0   7     6140.61     6393.09    107.32 o 
   7   0   7     3920.76     4070.88    114.84 o 
   8   0   7     7229.69     7164.32    146.49 o 
   9   0   7     4004.01     4090.23    146.53 o 
  10   0   7     1323.27     1375.10     81.40 o 
  11   0   7      223.35      174.08     43.83 o 
 -13   1   7      309.65      394.50     75.14 o 
 -12   1   7      717.49      718.23     83.91 o 
 -11   1   7      807.35      680.66     77.65 o 
 -10   1   7     2370.88     2308.74    117.72 o 
  -9   1   7     2853.99     2707.80     75.08 o 
  -8   1   7     2512.32     2446.03     45.29 o 
  -7   1   7     1499.20     1451.81     26.58 o 
  -6   1   7      162.55      176.86     10.56 o 
  -5   1   7     4494.17     4573.72     64.41 o 
  -4   1   7     1663.57     1583.08     28.43 o 
  -3   1   7     4373.98     4382.52     60.70 o 
  -2   1   7     8546.95     8563.92    124.82 o 
  -1   1   7     8064.24     7947.07    105.47 o 
   0   1   7    19864.14    19598.05    268.96 o 
   1   1   7    26230.15    25108.70    350.83 o 
   2   1   7    38947.95    38988.73    496.83 o 
   3   1   7    33329.64    33035.50    474.96 o 
   4   1   7    12952.97    12979.02    164.48 o 
   5   1   7     1485.03     1530.06     56.45 o 
   6   1   7     1230.60     1165.66     36.36 o 
   7   1   7     1133.30     1156.04     46.93 o 
   8   1   7     1652.12     1772.78     59.90 o 
   9   1   7      819.02      813.41     65.12 o 
  10   1   7       40.50      128.99     39.45 o 
 -13   2   7      747.81      672.52     35.07 o 
 -12   2   7      427.43      388.39     19.97 o 
 -11   2   7       10.67       22.84     11.43 o 
 -10   2   7       54.48       49.82     16.00 o 
  -9   2   7       17.64       16.60      9.18 o 
  -8   2   7       50.10       61.77      8.79 o 
  -7   2   7       95.83      103.98      9.42 o 
  -6   2   7     5201.87     4865.54     68.52 o 
  -5   2   7    22374.59    22228.29    274.62 o 
  -4   2   7    46629.01    46254.10    491.07 o 
  -3   2   7    31197.17    30052.98    386.93 o 
  -2   2   7    18614.67    17141.03    481.95 o 
  -1   2   7    13497.78    13202.11    163.18 o 
   0   2   7    17199.70    17319.49    190.46 o 
   1   2   7    23604.01    23095.08    481.05 o 
   2   2   7    14902.99    14530.53    181.27 o 
   3   2   7    12512.04    12274.06    142.76 o 
   4   2   7     1340.48     1353.21     32.71 o 
   5   2   7      167.47      198.11     16.50 o 
   6   2   7      510.93      549.27     34.95 o 
   7   2   7     1116.52     1148.86     49.30 o 
   8   2   7      439.20      497.53     37.12 o 
   9   2   7      477.00      519.11     57.61 o 
  10   2   7     1373.16     1356.31     85.79 o 
 -13   3   7       45.80       39.75     13.70 o 
 -12   3   7      334.55      322.73     20.04 o 
 -11   3   7     2222.90     2109.33     50.42 o 
 -10   3   7     3555.65     3630.98     76.10 o 
  -9   3   7     2441.87     2530.59     51.86 o 
  -8   3   7     7755.53     7793.91    105.79 o 
  -7   3   7     8498.44     8461.91    113.22 o 
  -6   3   7     8053.37     7906.92    105.96 o 
  -5   3   7    23025.09    22468.29    267.44 o 
  -4   3   7    32110.55    30710.22    361.71 o 
  -3   3   7    27007.43    26436.37    313.89 o 
  -2   3   7    13340.78    13102.47    185.01 o 
  -1   3   7     8489.42     8518.43    110.71 o 
   0   3   7      453.82      411.20     13.85 o 
   1   3   7      219.39      278.50     12.86 o 
   2   3   7     1314.50     1329.58     27.15 o 
   3   3   7      953.18      986.01     24.59 o 
   4   3   7        3.76       19.60     13.49 o 
   5   3   7      262.40      264.95     22.66 o 
   6   3   7     3019.36     3043.69     76.26 o 
   7   3   7     6458.61     6423.69    168.92 o 
   8   3   7     1944.96     2002.96     67.91 o 
   9   3   7      895.27      866.01     70.76 o 
 -13   4   7       93.55       90.19     17.25 o 
 -12   4   7     1001.20     1035.16     63.24 o 
 -11   4   7     3827.92     3884.03     83.23 o 
 -10   4   7     9208.13     9117.18    172.45 o 
  -9   4   7     8269.59     8335.27    125.84 o 
  -8   4   7    11301.12    11314.63    166.02 o 
  -7   4   7     2163.68     2087.25     42.37 o 
  -6   4   7     1382.22     1449.60     30.10 o 
  -5   4   7     3192.64     3301.38     50.54 o 
  -4   4   7     3116.38     2905.94     46.03 o 
  -3   4   7    11396.63    11209.32    161.51 o 
  -2   4   7     5659.28     5558.47     77.33 o 
  -1   4   7       59.08       58.08     14.45 o 
   0   4   7      236.13      213.05     17.08 o 
   1   4   7     2182.98     2194.91     61.16 o 
   2   4   7     1284.33     1297.33     31.73 o 
   3   4   7      140.13      166.47     15.37 o 
   4   4   7      590.03      630.26     30.64 o 
   5   4   7       54.86       66.72     18.26 o 
   6   4   7     1033.68     1108.37     42.52 o 
   7   4   7     1396.95     1548.16     51.34 o 
   8   4   7     1713.99     1677.07     70.97 o 
   9   4   7     1125.31     1087.06     80.78 o 
 -14   5   7      568.82      569.83     46.34 o 
 -13   5   7      258.72      214.22     25.36 o 
 -12   5   7      449.29      379.58     25.90 o 
 -11   5   7     1427.25     1392.16     44.28 o 
 -10   5   7     3765.86     3781.77     67.67 o 
  -9   5   7     7120.88     7067.51    111.77 o 
  -8   5   7     5153.74     5122.73     85.59 o 
  -7   5   7      599.25      591.28     23.20 o 
  -6   5   7      187.83      183.39     12.80 o 
  -5   5   7      259.37      300.78     16.81 o 
  -4   5   7     1107.03     1161.53     26.98 o 
  -3   5   7     6215.97     6396.22     88.54 o 
  -2   5   7     4943.06     5039.10     64.92 o 
  -1   5   7       39.13      100.31     10.70 o 
   0   5   7      286.40      307.50     22.32 o 
   1   5   7      362.71      368.48     18.68 o 
   2   5   7     1290.74     1378.43     33.69 o 
   3   5   7      260.21      273.20     22.41 o 
   4   5   7       78.13       93.43     19.26 o 
   5   5   7       21.60        7.08     18.03 o 
   6   5   7      670.35      812.77     38.80 o 
   7   5   7     1940.87     1918.05     58.42 o 
   8   5   7     2108.99     2088.95    130.87 o 
 -13   6   7      504.88      504.08     45.09 o 
 -12   6   7      397.08      412.03     40.70 o 
 -11   6   7      337.51      291.80     36.32 o 
 -10   6   7     1536.24     1564.90     48.85 o 
  -9   6   7     5369.53     5380.99    111.26 o 
  -8   6   7     4911.03     5074.78    105.99 o 
  -7   6   7     8942.55     8706.74    217.91 o 
  -6   6   7     1602.93     1627.84     39.13 o 
  -5   6   7      820.66      857.19     35.41 o 
  -4   6   7       69.91       77.37     12.97 o 
  -3   6   7     1450.51     1329.45     46.96 o 
  -2   6   7     2126.34     2014.64     54.90 o 
  -1   6   7     2527.56     2435.40     62.91 o 
   0   6   7      179.03      175.18     17.04 o 
   1   6   7     1425.87     1426.76     39.63 o 
   2   6   7     3189.56     3346.74     68.71 o 
   3   6   7     6926.10     6866.56    148.08 o 
   4   6   7     6543.23     6643.30    147.61 o 
   5   6   7     1837.24     1846.57     68.36 o 
   6   6   7     1155.31     1186.57     58.46 o 
   7   6   7     2490.54     2623.57     89.03 o 
 -14   7   7     1945.43     1964.34     88.29 o 
 -13   7   7     1329.93     1498.46     74.52 o 
 -12   7   7     2243.99     2205.42     91.42 o 
 -11   7   7     1471.75     1479.14     50.42 o 
 -10   7   7     2059.68     2035.01     66.06 o 
  -9   7   7     4895.68     4843.52    105.68 o 
  -8   7   7     4169.81     4397.52     98.44 o 
  -7   7   7     4637.84     4740.31    103.96 o 
  -6   7   7     1719.48     1727.28     42.74 o 
  -5   7   7        4.21        7.92     15.23 o 
  -4   7   7     1608.56     1560.31     48.91 o 
  -3   7   7     2218.52     2280.92     61.54 o 
  -2   7   7      720.40      694.56     58.86 o 
  -1   7   7      685.24      662.03     63.28 o 
   0   7   7     2335.04     2320.67     53.61 o 
   1   7   7     5248.88     5390.61     96.90 o 
   2   7   7     9397.18     9348.78    407.02 o 
   3   7   7    11187.98    10542.13    504.08 o 
   4   7   7     6237.50     6162.39    142.47 o 
   5   7   7     3507.27     3548.21    102.44 o 
   6   7   7     1788.25     1733.06     95.49 o 
 -13   8   7     3856.56     3874.20    139.64 o 
 -12   8   7     2000.88     2074.51     65.02 o 
 -11   8   7      420.37      432.56     34.26 o 
 -10   8   7      213.85      217.01     27.01 o 
  -9   8   7      527.85      502.23     34.76 o 
  -8   8   7      429.36      351.63     29.89 o 
  -7   8   7        3.32       15.54     18.53 o 
  -6   8   7      293.76      262.96     26.79 o 
  -5   8   7     6478.35     6299.88    127.29 o 
  -4   8   7     6768.68     6466.13    130.84 o 
  -3   8   7    14101.24    13427.44    238.66 o 
  -2   8   7    10696.02    10587.50    268.63 o 
  -1   8   7    10135.48     9549.09    181.09 o 
   0   8   7     7196.48     6907.32    224.80 o 
   1   8   7     3265.92     3202.93    118.97 o 
   2   8   7     5257.89     5177.91    167.82 o 
   3   8   7     2903.22     2855.40    117.10 o 
   4   8   7     2515.58     2459.02    111.46 o 
   5   8   7     1283.98     1256.75     88.29 o 
 -13   9   7     1112.29     1134.02     75.77 o 
 -12   9   7      396.11      350.04     49.47 o 
 -11   9   7        4.98        8.14     31.94 o 
 -10   9   7      548.13      574.84     54.48 o 
  -9   9   7     2970.45     2857.90    109.58 o 
  -8   9   7     3988.51     3970.63    133.38 o 
  -7   9   7     2296.15     2358.38    103.32 o 
  -6   9   7     2590.13     2491.39     75.77 o 
  -5   9   7     4875.61     4569.63    104.04 o 
  -4   9   7     6385.91     5934.60    125.75 o 
  -3   9   7    10059.75     9607.22    183.97 o 
  -2   9   7     9362.22     9169.35    226.37 o 
  -1   9   7     5074.41     4777.47    215.09 o 
   0   9   7     1722.30     1617.28     61.50 o 
   1   9   7      198.87      186.60     43.21 o 
   2   9   7      147.08      147.15     44.46 o 
   3   9   7      526.02      582.35     65.75 o 
   4   9   7      188.82      160.93     49.47 o 
 -13  10   7        1.12       -7.51     39.45 o 
 -12  10   7      148.21      184.10     45.09 o 
 -11  10   7      541.27      663.13     63.87 o 
 -10  10   7     2102.03     2088.32     97.06 o 
  -9  10   7     4429.47     4423.99    150.28 o 
  -8  10   7     4773.50     4546.09    151.54 o 
  -7  10   7     2390.20     2466.04    210.08 o 
  -6  10   7      902.62      960.87     84.53 o 
  -5  10   7      738.00      671.85     42.28 o 
  -4  10   7     1991.19     1830.30     63.74 o 
  -3  10   7     2890.44     2514.27     74.83 o 
  -2  10   7     2692.41     2591.70     78.58 o 
  -1  10   7     1275.66     1340.49     57.48 o 
   0  10   7      484.93      437.70     56.36 o 
   1  10   7        5.37      -29.43     37.57 o 
   2  10   7       13.64       -7.51     40.70 o 
   3  10   7      137.19      145.27     51.97 o 
 -12  11   7      225.65      245.46     53.23 o 
 -11  11   7      320.79      445.22     58.86 o 
 -10  11   7      461.30      481.54     60.11 o 
  -9  11   7     1093.63     1146.54     80.15 o 
  -8  11   7     2916.80     2852.89    121.48 o 
  -7  11   7     2540.65     2373.54     75.24 o 
  -6  11   7      761.50      761.50     47.37 o 
  -5  11   7      447.25      475.92     39.18 o 
  -4  11   7      614.77      598.72     43.37 o 
  -3  11   7      962.70      916.02     62.62 o 
  -2  11   7     2369.02     2377.10     78.75 o 
  -1  11   7     2126.12     2132.02     90.80 o 
   0  11   7     1108.92     1008.78     84.53 o 
   1  11   7      166.98      149.66     48.22 o 
   2  11   7       69.92      150.28     51.97 o 
 -11  12   7      309.98      356.92     59.49 o 
 -10  12   7      407.47      430.19     58.86 o 
  -9  12   7     1717.29     1696.33     98.94 o 
  -8  12   7     3591.27     3664.43    145.90 o 
  -7  12   7     4081.34     4053.75    131.81 o 
  -6  12   7     4265.67     4179.77    109.14 o 
  -5  12   7     1223.74     1185.02     68.57 o 
  -4  12   7      499.78      497.51     44.72 o 
  -3  12   7      334.64      366.50     42.04 o 
  -2  12   7     1023.33     1046.65     60.44 o 
  -1  12   7      981.03     1011.91     88.29 o 
   0  12   7      494.87      474.65     69.51 o 
 -10  13   7      871.43      886.05     83.28 o 
  -9  13   7     2546.48     2477.18    122.11 o 
  -8  13   7     3399.91     3627.48    151.54 o 
  -7  13   7     3784.30     3747.36    107.37 o 
  -6  13   7     2947.75     2775.18    108.33 o 
  -5  13   7      668.69      800.71     56.23 o 
  -4  13   7        2.78      -24.62     65.44 o 
  -3  13   7       18.96       17.71     33.57 o 
  -2  13   7      176.67      167.82     54.48 o 
   1 -13   8        1.21      -46.34     46.34 o 
   2 -13   8      463.67      410.15     65.12 o 
   3 -13   8      601.65      641.21     77.65 o 
   4 -13   8      573.70      526.98     49.14 o 
   5 -13   8      283.26      351.51     43.81 o 
   6 -13   8      310.95      320.04     43.61 o 
   7 -13   8       42.05      110.42     36.81 o 
   8 -13   8      386.78      364.44     67.63 o 
  -1 -12   8       23.31        5.01     45.71 o 
   0 -12   8       21.32       41.95     46.34 o 
   1 -12   8      109.83       80.78     46.96 o 
   2 -12   8       11.86        8.45     28.34 o 
   3 -12   8      939.47      926.40     55.91 o 
   4 -12   8     2174.10     2143.40     78.59 o 
   5 -12   8     2215.67     2182.83    153.73 o 
   6 -12   8     1526.67     1517.19     92.99 o 
   7 -12   8     1449.96     1344.90     64.41 o 
   8 -12   8     1066.79     1126.50     90.80 o 
   9 -12   8     1526.18     1439.60    101.44 o 
  10 -12   8     2840.34     2913.63    138.39 o 
  -3 -11   8      190.12      200.38     53.85 o 
  -2 -11   8      332.51      347.53     59.49 o 
  -1 -11   8      365.35      348.78     59.49 o 
   0 -11   8      503.97      596.13     67.00 o 
   1 -11   8      242.94      259.17     86.41 o 
   2 -11   8     1083.41     1129.60     54.17 o 
   3 -11   8     2942.30     2921.49     86.78 o 
   4 -11   8     7639.90     7546.06    160.51 o 
   5 -11   8     8285.03     8322.89    173.57 o 
   6 -11   8     5626.88     5353.46    126.17 o 
   7 -11   8     3102.60     3157.76    116.47 o 
   8 -11   8     1372.32     1247.36     89.54 o 
   9 -11   8      827.70      867.89     80.78 o 
  10 -11   8     1318.19     1480.30     98.94 o 
  11 -11   8     1191.43     1323.75     95.81 o 
  -4 -10   8      121.58      118.97     48.22 o 
  -3 -10   8     1320.19     1258.00     80.15 o 
  -2 -10   8     2513.24     2301.23    107.70 o 
  -1 -10   8     6195.44     6276.24    197.25 o 
   0 -10   8     5642.96     5536.09    179.71 o 
   1 -10   8     5008.45     5150.02    118.41 o 
   2 -10   8     5697.96     5555.06    133.69 o 
   3 -10   8     4817.39     4815.19    114.00 o 
   4 -10   8     6064.03     5853.81    130.17 o 
   5 -10   8     5185.32     5130.38    120.21 o 
   6 -10   8     4642.91     4737.25    113.11 o 
   7 -10   8     1871.30     1770.76    112.09 o 
   8 -10   8      138.40      117.72     41.33 o 
   9 -10   8      374.16      299.32     52.60 o 
  10 -10   8      377.80      355.05     57.61 o 
  11 -10   8       69.33      156.55     50.09 o 
  -6  -9   8      531.64      674.40     65.12 o 
  -5  -9   8      914.45     1041.97     74.52 o 
  -4  -9   8     1508.38     1514.74     83.91 o 
  -3  -9   8     1997.00     2046.37     95.18 o 
  -2  -9   8     6160.03     6050.81    185.98 o 
  -1  -9   8     9109.15     8987.62    250.47 o 
   0  -9   8     6858.24     6924.20    141.67 o 
   1  -9   8     4529.52     4364.73    102.00 o 
   2  -9   8      378.31      418.57     43.21 o 
   3  -9   8      573.66      561.87     38.52 o 
   4  -9   8      986.41      967.97     47.12 o 
   5  -9   8     1662.40     1619.23     58.88 o 
   6  -9   8       70.94       77.86     23.17 o 
   7  -9   8      285.76      333.94     33.41 o 
   8  -9   8      279.69      308.08     50.09 o 
   9  -9   8     1513.77     1493.45     88.29 o 
  10  -9   8     2224.62     2134.03    103.95 o 
  11  -9   8     1770.54     1696.96     95.81 o 
  12  -9   8      495.16      571.71     66.38 o 
  -6  -8   8     2820.25     3045.76    115.84 o 
  -5  -8   8     1867.68     1878.55     88.29 o 
  -4  -8   8     1074.55     1002.52     66.38 o 
  -3  -8   8      844.30      881.04     63.24 o 
  -2  -8   8     1143.03     1061.38     66.38 o 
  -1  -8   8     2435.99     2540.73     69.85 o 
   0  -8   8     3421.51     3317.85     81.86 o 
   1  -8   8     1662.59     1587.59     53.32 o 
   2  -8   8      321.82      306.77     28.11 o 
   3  -8   8     1295.13     1337.59     49.33 o 
   4  -8   8      285.84      268.51     28.34 o 
   5  -8   8        4.37        3.01     52.60 o 
   6  -8   8      208.69      213.21     27.46 o 
   7  -8   8       85.16      115.22     35.69 o 
   8  -8   8      922.91      933.64     69.51 o 
   9  -8   8      620.21      534.76     60.11 o 
  10  -8   8      971.27      964.95     74.52 o 
  11  -8   8     1498.90     1495.95     86.41 o 
  12  -8   8      713.23      795.25     71.38 o 
  -8  -7   8      623.43      641.84     61.99 o 
  -7  -7   8     2532.70     2695.61     91.72 o 
  -6  -7   8     1858.09     1858.85     61.37 o 
  -5  -7   8      633.28      663.43     39.73 o 
  -4  -7   8      445.98      465.12     33.82 o 
  -3  -7   8      134.08      157.26     23.42 o 
  -2  -7   8      342.26      378.45     30.10 o 
  -1  -7   8      897.25      885.36     49.78 o 
   0  -7   8     2693.20     2577.80     88.92 o 
   1  -7   8     2357.39     2251.07     61.95 o 
   2  -7   8     1717.89     1808.12     54.88 o 
   3  -7   8       28.13       31.60     16.60 o 
   4  -7   8      554.43      521.84     51.97 o 
   5  -7   8     3057.27     3167.69     79.24 o 
   6  -7   8       17.22       55.50     20.11 o 
   7  -7   8       16.59       78.27     32.56 o 
   8  -7   8       20.10       73.89     34.44 o 
   9  -7   8      590.29      589.24     57.61 o 
  10  -7   8     2796.13     2738.30    112.71 o 
  11  -7   8     3765.28     3804.69    137.76 o 
  12  -7   8     2846.84     2793.41    116.47 o 
  -9  -6   8       21.55       20.04     32.56 o 
  -8  -6   8      163.60      242.81     64.81 o 
  -7  -6   8      939.15      988.89     70.13 o 
  -6  -6   8     2693.09     2871.39     74.89 o 
  -5  -6   8     3714.40     3874.40     90.17 o 
  -4  -6   8     4267.97     4270.20    152.79 o 
  -3  -6   8      176.57      198.30     22.80 o 
  -2  -6   8      525.80      554.17     25.24 o 
  -1  -6   8      559.98      581.46     25.52 o 
   0  -6   8     3002.77     2913.72     58.09 o 
   1  -6   8     3438.45     3400.50    100.82 o 
   2  -6   8     1806.27     1714.69     51.13 o 
   3  -6   8       26.75       40.92     15.71 o 
   4  -6   8     2648.06     2607.30     68.17 o 
   5  -6   8     5448.58     5425.30     93.48 o 
   6  -6   8     5861.55     5877.68    100.25 o 
   7  -6   8     5389.39     5518.34    121.47 o 
   8  -6   8     2489.06     2556.32     73.93 o 
   9  -6   8     1946.62     2059.82     66.38 o 
  10  -6   8     3516.95     3532.74     93.35 o 
  11  -6   8     6253.22     6419.93    142.42 o 
  -9  -5   8      639.16      645.96     45.67 o 
  -8  -5   8      986.90      990.13     72.64 o 
  -7  -5   8     2621.07     2663.53     92.99 o 
  -6  -5   8     5114.08     5276.83    109.99 o 
  -5  -5   8     7349.31     7343.85    142.87 o 
  -4  -5   8     5980.90     6162.78    145.56 o 
  -3  -5   8     1471.79     1498.64     39.81 o 
  -2  -5   8      314.33      338.72     17.00 o 
  -1  -5   8      715.94      803.97     41.30 o 
   0  -5   8     1236.40     1284.86     34.33 o 
   1  -5   8      431.92      412.06     18.46 o 
   2  -5   8     2887.18     2937.02     50.14 o 
   3  -5   8     3788.00     3830.33    112.48 o 
   4  -5   8    10171.60    10163.79    153.44 o 
   5  -5   8    17579.97    17555.24    249.49 o 
   6  -5   8    18284.67    18416.11    261.31 o 
   7  -5   8    12594.24    12144.37    227.96 o 
   8  -5   8    10005.51    10120.11    196.36 o 
   9  -5   8     2754.13     2881.58     79.47 o 
  10  -5   8     1454.28     1436.58     55.33 o 
  11  -5   8     1713.86     1737.23     63.04 o 
  12  -5   8     1681.55     1607.41     91.42 o 
 -10  -4   8     2879.09     2922.04     87.89 o 
  -9  -4   8     2341.00     2389.97     57.86 o 
  -8  -4   8      935.20      907.30     34.62 o 
  -7  -4   8     1421.99     1434.86     34.67 o 
  -6  -4   8       93.56      101.07     14.58 o 
  -5  -4   8      131.98      143.22     15.39 o 
  -4  -4   8      678.68      740.06     46.22 o 
  -3  -4   8       51.99       76.45     10.18 o 
  -2  -4   8     4344.31     4290.69     63.52 o 
  -1  -4   8    11121.74    10790.34    138.37 o 
   0  -4   8    30386.46    29960.03    356.84 o 
   1  -4   8    20809.78    20551.38    250.50 o 
   2  -4   8    11419.10    11366.21    146.14 o 
   3  -4   8     8126.36     8110.11    122.68 o 
   4  -4   8     8165.48     8075.83     99.40 o 
   5  -4   8    11133.69    11177.83    203.05 o 
   6  -4   8    13829.42    14017.50    272.70 o 
   7  -4   8    11032.04    10726.85    203.71 o 
   8  -4   8     3098.89     3195.61     82.32 o 
   9  -4   8      202.27      186.94     26.76 o 
  10  -4   8        8.41       16.08     21.91 o 
  11  -4   8      546.94      557.30     57.61 o 
  12  -4   8       77.43       87.04     39.45 o 
 -11  -3   8     2022.68     2108.40     70.08 o 
 -10  -3   8     1880.92     1826.26     53.36 o 
  -9  -3   8       90.78       75.03     16.07 o 
  -8  -3   8       30.61       34.99     13.96 o 
  -7  -3   8     1607.92     1619.85     34.70 o 
  -6  -3   8     1736.93     1824.74     48.55 o 
  -5  -3   8     4060.90     4168.99     71.64 o 
  -4  -3   8     4050.10     3958.74     69.00 o 
  -3  -3   8     5572.54     5851.54     79.73 o 
  -2  -3   8     5597.84     5489.45     82.16 o 
  -1  -3   8    15429.78    15149.44    168.71 o 
   0  -3   8    28148.13    27550.12    369.09 o 
   1  -3   8    22813.97    22095.79    266.86 o 
   2  -3   8     9683.33     9653.11    126.15 o 
   3  -3   8     3834.74     3735.47     58.39 o 
   4  -3   8     2975.45     3322.21     54.60 o 
   5  -3   8      388.24      435.29     19.88 o 
   6  -3   8     2046.85     2183.65    142.46 o 
   7  -3   8     1687.49     1727.30     58.86 o 
   8  -3   8      170.66      162.20     23.91 o 
   9  -3   8      335.92      335.27     30.75 o 
  10  -3   8      964.21     1071.85     48.47 o 
  11  -3   8      555.21      621.80     60.11 o 
  12  -3   8      308.53      289.30     50.72 o 
 -11  -2   8        0.75        7.13     14.03 o 
 -10  -2   8        8.56        9.41     13.19 o 
  -9  -2   8        1.76        4.74     12.51 o 
  -8  -2   8      190.81      194.63     16.42 o 
  -7  -2   8     8261.80     8158.00    111.22 o 
  -6  -2   8     4496.19     4519.97     74.40 o 
  -5  -2   8     3093.42     2980.38     54.01 o 
  -4  -2   8     5846.06     5875.71     93.45 o 
  -3  -2   8     1204.67     1208.43     32.21 o 
  -2  -2   8     2239.28     2209.28     37.49 o 
  -1  -2   8     6805.62     6910.03     92.42 o 
   0  -2   8    11264.86    11409.55    130.26 o 
   1  -2   8    12670.85    12541.00    157.74 o 
   2  -2   8     4470.88     4330.89     64.81 o 
   3  -2   8     2558.23     2732.93     46.98 o 
   4  -2   8       17.14       43.03      9.95 o 
   5  -2   8       29.80       34.20     10.21 o 
   6  -2   8       20.59       25.67     15.79 o 
   7  -2   8      570.51      655.80     50.72 o 
   8  -2   8     1526.04     1410.38     90.48 o 
   9  -2   8      220.19      235.48     27.65 o 
  10  -2   8      211.62      213.53     40.70 o 
  11  -2   8      556.03      529.13     57.61 o 
 -12  -1   8      200.06      202.80     23.79 o 
 -11  -1   8      214.77      199.44     16.95 o 
 -10  -1   8      446.21      446.95     21.76 o 
  -9  -1   8      119.36       94.70     13.16 o 
  -8  -1   8      214.84      198.29     14.91 o 
  -7  -1   8      621.79      591.87     18.81 o 
  -6  -1   8     3725.57     3703.37     56.52 o 
  -5  -1   8     5411.29     5172.33     82.70 o 
  -4  -1   8     6156.03     5959.53     81.41 o 
  -3  -1   8     1505.72     1592.32     29.42 o 
  -2  -1   8     1011.63     1070.92     23.95 o 
  -1  -1   8      284.97      316.16     20.54 o 
   0  -1   8     1834.29     1721.08     33.02 o 
   1  -1   8    24812.71    24347.74    293.09 o 
   2  -1   8     4549.94     3968.68     60.62 o 
   3  -1   8     4595.20     4625.08     69.15 o 
   4  -1   8      241.68      294.99     21.51 o 
   5  -1   8        5.00       22.76     11.85 o 
   6  -1   8       28.88       14.81     13.73 o 
   7  -1   8      802.78      825.21     40.47 o 
   8  -1   8      307.41      280.46     28.78 o 
   9  -1   8      137.34      113.01     25.19 o 
  10  -1   8      428.27      437.08     53.85 o 
  11  -1   8     1700.01     1768.34     96.43 o 
 -12   0   8      399.76      375.05     20.24 o 
 -11   0   8      916.18      897.68     24.49 o 
 -10   0   8       73.15       72.42     12.12 o 
  -9   0   8       58.28       57.18     10.57 o 
  -8   0   8      356.07      319.42     16.65 o 
  -7   0   8     2105.60     2088.08     31.90 o 
  -6   0   8     9344.76     8906.01    136.99 o 
  -5   0   8    21344.45    20684.90    349.77 o 
  -4   0   8    19994.72    19982.28    280.99 o 
  -3   0   8     8173.65     7940.89    102.68 o 
  -2   0   8     1939.41     1764.93     32.28 o 
  -1   0   8     1444.73     1289.88     94.92 o 
   0   0   8     4590.87     4487.81     88.66 o 
   1   0   8    15618.15    15793.97    276.48 o 
   2   0   8     6720.54     6688.93     92.83 o 
   3   0   8     1949.84     1932.65     38.68 o 
   4   0   8      238.36      270.01     16.39 o 
   5   0   8     4323.12     4419.21     81.51 o 
   6   0   8     1702.39     1807.66     46.47 o 
   7   0   8     4972.06     5084.58    128.05 o 
   8   0   8     3878.55     3884.09     96.33 o 
   9   0   8     1261.30     1276.14     54.17 o 
  10   0   8     2039.08     2178.49    106.45 o 
  11   0   8     3196.79     3179.14    134.00 o 
 -13   1   8       92.81      135.13     37.26 o 
 -12   1   8      731.55      699.46     25.37 o 
 -11   1   8     2933.24     2860.67     56.12 o 
 -10   1   8     5841.48     5651.38     95.88 o 
  -9   1   8     3361.94     3282.14     69.44 o 
  -8   1   8     3315.35     3172.14     58.61 o 
  -7   1   8     6614.35     6607.19     90.82 o 
  -6   1   8     8389.53     8086.17    108.15 o 
  -5   1   8    13906.54    13746.10    175.21 o 
  -4   1   8    30638.97    30189.26    355.38 o 
  -3   1   8    20461.57    20179.80    276.41 o 
  -2   1   8     6728.38     6994.78     93.35 o 
  -1   1   8       87.87       96.47      8.43 o 
   0   1   8      297.22      331.01     15.56 o 
   1   1   8     1762.48     1846.70     44.26 o 
   2   1   8       15.56       39.93     11.03 o 
   3   1   8      323.56      350.21     27.11 o 
   4   1   8     3192.25     3252.07     54.98 o 
   5   1   8    11947.94    12341.47    189.39 o 
   6   1   8     9608.05     9740.77    189.46 o 
   7   1   8    15974.00    16605.29    302.94 o 
   8   1   8     8332.50     8509.39    172.64 o 
   9   1   8     3818.80     3874.20    149.03 o 
  10   1   8     1630.79     1571.72     91.42 o 
 -13   2   8     1011.99      957.34     32.04 o 
 -12   2   8     4027.77     3765.30     94.74 o 
 -11   2   8     7497.23     7314.68    192.07 o 
 -10   2   8    13415.67    12911.59    201.89 o 
  -9   2   8     8291.71     8107.09    154.80 o 
  -8   2   8     8307.14     8430.72    113.75 o 
  -7   2   8     1456.40     1553.60     34.63 o 
  -6   2   8     1258.92     1343.29     28.06 o 
  -5   2   8     2374.50     2343.93     39.66 o 
  -4   2   8     2742.81     2554.19     39.95 o 
  -3   2   8     3144.59     3090.32     42.39 o 
  -2   2   8      158.12      183.52     20.50 o 
  -1   2   8     4016.29     3709.13     50.03 o 
   0   2   8    19203.83    19130.47    233.89 o 
   1   2   8    23059.67    22737.32    390.67 o 
   2   2   8    14360.00    13745.11    174.35 o 
   3   2   8     5838.98     5868.09     85.11 o 
   4   2   8     4684.68     4731.81     85.92 o 
   5   2   8     4129.69     4176.39    143.08 o 
   6   2   8     7922.03     7692.07    186.29 o 
   7   2   8     7055.56     7443.50    156.25 o 
   8   2   8     5413.62     5530.44    130.25 o 
   9   2   8     1081.89     1118.36     79.53 o 
  10   2   8      103.62       61.99     39.45 o 
 -13   3   8      981.45      923.16     33.20 o 
 -12   3   8     2030.79     1969.20     97.06 o 
 -11   3   8     3848.60     3683.58     79.64 o 
 -10   3   8     5453.15     5382.32    108.83 o 
  -9   3   8     5389.73     5329.32     95.50 o 
  -8   3   8     1611.52     1602.40     32.81 o 
  -7   3   8        5.96       21.22     10.37 o 
  -6   3   8     3366.90     3476.53     58.39 o 
  -5   3   8     3104.65     3090.47     55.50 o 
  -4   3   8     3889.04     4002.11     59.05 o 
  -3   3   8      305.10      258.65     13.37 o 
  -2   3   8     3495.83     3841.03    196.14 o 
  -1   3   8     8013.44     7812.01    118.74 o 
   0   3   8     9760.96     9515.71    124.78 o 
   1   3   8    13079.54    12951.64    165.27 o 
   2   3   8    11291.64    11721.96    138.39 o 
   3   3   8     6787.03     7052.35    101.79 o 
   4   3   8     2435.80     2446.48     57.75 o 
   5   3   8      923.52      970.14     37.59 o 
   6   3   8      508.14      571.54     38.90 o 
   7   3   8      558.95      589.40     44.77 o 
   8   3   8     1291.07     1270.17     84.22 o 
   9   3   8      363.75      359.43     55.10 o 
 -13   4   8      257.60      253.55     22.36 o 
 -12   4   8       39.09       45.81     16.16 o 
 -11   4   8       47.22       36.01     18.16 o 
 -10   4   8      226.80      214.69     20.11 o 
  -9   4   8      342.83      315.94     18.47 o 
  -8   4   8       20.45       19.55     11.01 o 
  -7   4   8       50.82       93.49     12.64 o 
  -6   4   8     3436.99     3532.28     54.49 o 
  -5   4   8     4560.21     4399.85     64.54 o 
  -4   4   8     4065.15     4241.25     78.27 o 
  -3   4   8     4025.32     4226.20     72.37 o 
  -2   4   8      107.94      112.57     11.10 o 
  -1   4   8      480.53      535.74     19.56 o 
   0   4   8     2445.51     2489.68     57.31 o 
   1   4   8     7954.17     7942.27    125.05 o 
   2   4   8     5934.01     5913.40     88.03 o 
   3   4   8     5473.87     5468.61    105.42 o 
   4   4   8     2338.64     2346.20     58.11 o 
   5   4   8       32.17       26.84     18.28 o 
   6   4   8      120.43      146.52     23.59 o 
   7   4   8      737.02      765.74     47.32 o 
   8   4   8      956.55      987.60     53.57 o 
 -13   5   8      104.77       93.93     19.93 o 
 -12   5   8       28.00       32.56     17.04 o 
 -11   5   8       45.94       54.66     17.49 o 
 -10   5   8      126.42      140.81     15.77 o 
  -9   5   8        0.45       -1.10     13.76 o 
  -8   5   8      856.64      908.97     46.73 o 
  -7   5   8      269.84      280.50     18.88 o 
  -6   5   8       44.01       61.56     13.83 o 
  -5   5   8     2530.23     2445.75     43.53 o 
  -4   5   8     4775.38     4722.68     77.28 o 
  -3   5   8     7403.11     7401.95    115.66 o 
  -2   5   8     2357.22     2333.92     59.15 o 
  -1   5   8     1142.78     1225.96     31.41 o 
   0   5   8     4648.57     4675.34    108.73 o 
   1   5   8     7047.99     7036.56    114.51 o 
   2   5   8     8177.80     8194.51    166.12 o 
   3   5   8     7966.45     7784.47    321.81 o 
   4   5   8     5206.77     5347.44    132.13 o 
   5   5   8      756.03      734.48     37.91 o 
   6   5   8      293.13      323.52     38.04 o 
   7   5   8       28.83       60.27     30.93 o 
 -13   6   8      170.94      155.29     32.56 o 
 -12   6   8       15.49       10.65     25.05 o 
 -11   6   8        7.39       37.57     25.67 o 
 -10   6   8      426.90      443.12     29.87 o 
  -9   6   8      408.58      382.36     45.71 o 
  -8   6   8      296.13      269.70     24.35 o 
  -7   6   8     1380.97     1382.27     55.73 o 
  -6   6   8     1011.31     1045.94     34.59 o 
  -5   6   8     6399.42     6577.56    169.61 o 
  -4   6   8    16327.72    16133.57    231.02 o 
  -3   6   8    13896.27    13144.48    229.14 o 
  -2   6   8    10199.47     9979.62    285.23 o 
  -1   6   8     6282.89     6297.03    158.84 o 
   0   6   8     3941.89     3905.56     73.50 o 
   1   6   8     3288.11     3130.89     79.26 o 
   2   6   8     4479.34     4652.33    296.18 o 
   3   6   8     3842.36     4041.55    169.70 o 
   4   6   8     1454.63     1366.11     70.45 o 
   5   6   8      581.52      599.87     45.64 o 
   6   6   8      172.42      163.07     34.57 o 
   7   6   8      630.94      762.46     59.17 o 
 -13   7   8      181.80      153.42     35.69 o 
 -12   7   8        7.53      -11.90     27.55 o 
 -11   7   8     1573.70     1586.53     54.21 o 
 -10   7   8     6786.86     6708.76    141.20 o 
  -9   7   8     5687.10     5599.21    119.70 o 
  -8   7   8     6425.12     6347.75    131.96 o 
  -7   7   8     7610.75     7539.78    332.82 o 
  -6   7   8     7008.54     7018.88    114.53 o 
  -5   7   8    11286.65    11254.70    202.12 o 
  -4   7   8    14062.25    13340.32    265.82 o 
  -3   7   8    18520.23    17262.01    295.78 o 
  -2   7   8    11010.02    10349.74    190.61 o 
  -1   7   8     1329.88     1301.92     48.93 o 
   0   7   8       18.77       22.94     19.72 o 
   1   7   8       90.44       99.60     50.41 o 
   2   7   8      250.81      336.26     46.34 o 
   3   7   8       12.00      -23.79     30.06 o 
   4   7   8       35.93       34.44     37.57 o 
   5   7   8      555.83      586.73     63.24 o 
   6   7   8     1619.90     1613.05     94.55 o 
 -13   8   8      757.36      738.27     62.62 o 
 -12   8   8     1779.89     1815.40     61.53 o 
 -11   8   8     4634.04     4675.98    108.40 o 
 -10   8   8     7623.88     7870.06    160.84 o 
  -9   8   8    16123.48    16303.90    296.92 o 
  -8   8   8    10157.99     9724.01    257.36 o 
  -7   8   8     6753.99     6320.07    182.85 o 
  -6   8   8     2080.83     1969.58    101.44 o 
  -5   8   8     2500.48     2340.63     97.37 o 
  -4   8   8     1289.15     1310.60     67.31 o 
  -3   8   8     1942.74     1847.27     82.03 o 
  -2   8   8     2494.65     2375.70     69.27 o 
  -1   8   8       18.45       16.67     21.20 o 
   0   8   8      507.53      529.63     38.96 o 
   1   8   8     3056.30     3161.60    123.36 o 
   2   8   8     3122.50     3182.27    125.24 o 
   3   8   8     1504.12     1582.37     90.80 o 
   4   8   8     1369.24     1287.43     86.41 o 
   5   8   8     1702.56     1601.15     96.43 o 
 -12   9   8     1372.54     1408.91     78.90 o 
 -11   9   8     2469.02     2525.40    105.20 o 
 -10   9   8     4004.89     4059.55    138.39 o 
  -9   9   8     3997.37     3905.51    135.26 o 
  -8   9   8     4634.39     4990.06    158.42 o 
  -7   9   8     1195.44     1175.97     49.80 o 
  -6   9   8      198.81      186.48     61.68 o 
  -5   9   8      878.92      855.39     43.16 o 
  -4   9   8      100.55       84.81     23.80 o 
  -3   9   8      145.82      144.83     26.52 o 
  -2   9   8       10.12        9.30     21.03 o 
  -1   9   8       22.31        7.02     22.28 o 
   0   9   8      445.11      462.98     39.54 o 
   1   9   8     1826.70     1709.48     90.80 o 
   2   9   8     2421.61     2402.04    109.58 o 
   3   9   8     1562.67     1342.54     90.17 o 
   4   9   8     1595.21     1564.83     98.31 o 
 -13  10   8     1132.11     1259.26     83.91 o 
 -12  10   8      560.62      621.80     64.50 o 
 -11  10   8      171.38      136.51     43.21 o 
 -10  10   8      129.48       76.39     38.20 o 
  -9  10   8      245.70      152.79     43.21 o 
  -8  10   8     1188.48     1227.95     75.14 o 
  -7  10   8      852.50      821.39     69.82 o 
  -6  10   8      264.30      272.85     32.49 o 
  -5  10   8      418.94      352.84     33.85 o 
  -4  10   8     1105.86     1142.74    123.05 o 
  -3  10   8      639.11      562.61     41.83 o 
  -2  10   8       83.88       56.83     24.94 o 
  -1  10   8       31.69       40.47     26.47 o 
   0  10   8      427.61      485.92     61.99 o 
   1  10   8      775.65      631.82     67.00 o 
   2  10   8     1647.82     1746.43    102.07 o 
   3  10   8     1363.68     1401.40     97.06 o 
 -12  11   8      279.74      387.61     58.86 o 
 -11  11   8      125.73      170.32     47.59 o 
 -10  11   8       37.88       52.60     42.58 o 
  -9  11   8      621.04      700.70     68.88 o 
  -8  11   8      595.65      592.37     64.50 o 
  -7  11   8      798.75      711.84     48.22 o 
  -6  11   8      376.86      320.94     35.18 o 
  -5  11   8       19.82       27.34     26.34 o 
  -4  11   8      517.42      577.99     44.69 o 
  -3  11   8     1486.44     1515.14     84.22 o 
  -2  11   8     1385.01     1324.43     60.20 o 
  -1  11   8      865.91      889.99     55.33 o 
   0  11   8      511.49      507.21     68.25 o 
   1  11   8     1139.35     1117.74     92.05 o 
 -11  12   8      297.14      267.38     56.36 o 
 -10  12   8       39.10       60.74     46.34 o 
  -9  12   8        8.02       -3.76     41.33 o 
  -8  12   8        3.67        9.39     40.08 o 
  -7  12   8       30.15       39.05     29.00 o 
  -6  12   8       85.52       47.03     28.11 o 
  -5  12   8      881.31      851.13     80.46 o 
  -4  12   8     2236.30     2228.10     90.80 o 
  -3  12   8     3883.80     3717.98    105.80 o 
  -2  12   8     4200.32     4097.39    112.91 o 
  -1  12   8     3198.56     2991.28    135.88 o 
 -10  13   8      667.23      593.62     73.89 o 
  -9  13   8     1591.86     1531.02     98.94 o 
  -8  13   8     2040.00     2134.66    118.97 o 
  -7  13   8     2588.31     2482.05     87.88 o 
  -6  13   8     1819.18     1721.96     73.71 o 
  -5  13   8     1386.35     1341.39     67.26 o 
  -4  13   8     3089.15     3288.44    169.70 o 
  -3  13   8     4296.20     4075.08    176.58 o 
   1 -13   9      203.47      174.08     57.61 o 
   2 -13   9      497.86      557.93     73.89 o 
   3 -13   9      587.95      527.68     50.72 o 
   4 -13   9     1731.84     1820.30     76.71 o 
   5 -13   9     1299.54     1282.44     86.41 o 
   6 -13   9      376.11      444.69     67.31 o 
   7 -13   9       92.04       73.73     66.69 o 
   8 -13   9       22.80      -21.29     45.71 o 
  -1 -12   9     2346.40     2380.75    118.97 o 
   0 -12   9     1042.00     1100.20     89.54 o 
   1 -12   9      576.54      750.17     76.39 o 
   2 -12   9      704.08      601.14     48.65 o 
   3 -12   9      830.21      812.79     53.97 o 
   4 -12   9     2155.39     2366.51     84.11 o 
   5 -12   9     2433.84     2530.45    182.53 o 
   6 -12   9      713.00      604.55     49.81 o 
   7 -12   9        9.79       -3.83     31.31 o 
   8 -12   9      519.34      554.17     72.01 o 
   9 -12   9     1137.56     1056.37     93.30 o 
  -3 -11   9     2153.53     2316.25    116.47 o 
  -2 -11   9     2467.18     2333.79    115.84 o 
  -1 -11   9     3331.90     3185.40    132.75 o 
   0 -11   9     2823.59     2873.56    123.98 o 
   1 -11   9      827.34      940.65     96.43 o 
   2 -11   9      238.22      185.67     34.30 o 
   3 -11   9       19.22        8.55     27.10 o 
   4 -11   9       30.47       39.07     27.85 o 
   5 -11   9       41.31       41.33     28.34 o 
   6 -11   9      274.49      321.99     89.86 o 
   7 -11   9      869.12      872.47     56.36 o 
   8 -11   9     3026.32     3041.37    136.51 o 
   9 -11   9     4792.93     5047.04    182.22 o 
  10 -11   9     5305.15     5251.80    190.99 o 
  -4 -10   9      143.63      156.55     48.84 o 
  -3 -10   9     1129.82     1281.17     85.79 o 
  -2 -10   9      938.68     1006.28     73.89 o 
  -1 -10   9     1168.96     1259.26     84.53 o 
   0 -10   9     1407.63     1383.24     85.79 o 
   1 -10   9        8.37       14.84     23.86 o 
   2 -10   9     1178.49     1092.55     59.49 o 
   3 -10   9     4166.92     4044.21    102.05 o 
   4 -10   9     2918.50     2871.43     85.23 o 
   5 -10   9     2591.57     2477.55    106.45 o 
   6 -10   9     4014.03     3946.57    102.42 o 
   7 -10   9     2255.76     2172.78     74.77 o 
   8 -10   9     2738.13     2789.65    122.11 o 
   9 -10   9     3942.42     3882.97    149.66 o 
  10 -10   9     3696.30     4001.94    156.55 o 
  11 -10   9     3007.45     2864.16    131.50 o 
  -6  -9   9     1356.27     1448.36     90.17 o 
  -5  -9   9      147.58      165.94     45.71 o 
  -4  -9   9       21.59      -15.03     35.07 o 
  -3  -9   9      279.71      338.77     50.72 o 
  -2  -9   9      621.42      549.16     58.24 o 
  -1  -9   9      190.04      167.19     39.45 o 
   0  -9   9      513.34      565.86     39.84 o 
   1  -9   9      238.83      287.32     34.13 o 
   2  -9   9     1838.00     1863.56     62.62 o 
   3  -9   9     6761.81     6301.44    134.80 o 
   4  -9   9     7593.88     7480.77    154.30 o 
   5  -9   9     3003.30     3014.87     83.46 o 
   6  -9   9     1830.08     1886.23     65.30 o 
   7  -9   9      495.66      388.86     52.60 o 
   8  -9   9      385.57      314.97     51.97 o 
   9  -9   9     1024.46     1157.81     82.66 o 
  10  -9   9      902.45      842.84     76.39 o 
  11  -9   9      919.40      837.21     76.39 o 
  -6  -8   9      222.49      215.41     44.46 o 
  -5  -8   9       17.56       20.04     33.19 o 
  -4  -8   9        5.99        1.88     32.56 o 
  -3  -8   9     1131.07     1154.06     70.76 o 
  -2  -8   9     1396.94     1392.01     77.65 o 
  -1  -8   9     2149.91     2112.90     63.48 o 
   0  -8   9     1559.56     1593.93     54.67 o 
   1  -8   9      553.86      546.01     72.95 o 
   2  -8   9      504.23      503.60     45.71 o 
   3  -8   9     1689.63     1665.12     56.67 o 
   4  -8   9     4784.63     4718.31    107.15 o 
   5  -8   9     4887.32     4841.02    146.84 o 
   6  -8   9     2596.74     2608.45     75.62 o 
   7  -8   9      302.88      355.67     49.47 o 
   8  -8   9      129.71      123.98     41.33 o 
   9  -8   9      226.51      217.29     47.59 o 
  10  -8   9      673.60      694.44     68.25 o 
  11  -8   9     1734.41     1717.62     98.31 o 
  12  -8   9     1548.28     1503.47     90.17 o 
  -8  -7   9       33.27       15.65     37.57 o 
  -7  -7   9        0.61       16.28     34.44 o 
  -6  -7   9      295.09      293.50     32.24 o 
  -5  -7   9      519.48      523.34     36.74 o 
  -4  -7   9       11.41       35.34     30.37 o 
  -3  -7   9      665.43      694.12     39.84 o 
  -2  -7   9     1197.75     1169.09     67.00 o 
  -1  -7   9     3828.78     3638.63    113.03 o 
   0  -7   9     1373.23     1356.94     47.92 o 
   1  -7   9     1028.18     1024.10     45.40 o 
   2  -7   9      444.46      424.22     30.96 o 
   3  -7   9     1427.61     1512.23     73.26 o 
   4  -7   9     3592.56     3607.05     87.23 o 
   5  -7   9    11969.90    12150.44    221.37 o 
   6  -7   9     7969.09     7852.99    155.16 o 
   7  -7   9     4187.08     4300.63    147.15 o 
   8  -7   9     1729.36     1640.60     87.04 o 
   9  -7   9      448.57      319.98     49.47 o 
  10  -7   9       73.18       46.96     38.82 o 
  11  -7   9      775.90      743.28     68.88 o 
  12  -7   9      286.61      298.06     53.23 o 
  -9  -6   9        1.73      -33.19     33.19 o 
  -8  -6   9       20.08       29.50     27.95 o 
  -7  -6   9      141.72      162.18     38.82 o 
  -6  -6   9        5.81       17.23     20.35 o 
  -5  -6   9      184.82      207.70     25.83 o 
  -4  -6   9      119.63      129.84     29.43 o 
  -3  -6   9     1631.88     1618.30     53.32 o 
  -2  -6   9     8349.19     8495.95    132.50 o 
  -1  -6   9     9247.07     9093.84    140.26 o 
   0  -6   9     9286.31     9473.39    173.76 o 
   1  -6   9     5665.49     5641.74    193.49 o 
   2  -6   9     6765.13     6524.91    153.73 o 
   3  -6   9     2756.37     2660.47     70.18 o 
   4  -6   9     5157.74     4994.38    120.85 o 
   5  -6   9    11163.09    10871.22    198.98 o 
   6  -6   9     5798.85     5941.48    123.27 o 
   7  -6   9     3435.01     3326.29    122.73 o 
   8  -6   9      272.81      239.83     43.21 o 
   9  -6   9      258.55      265.50     45.71 o 
  10  -6   9     1761.85     1676.29     88.29 o 
  11  -6   9     1677.49     1711.36     92.05 o 
  -9  -5   9       29.42       30.94     26.99 o 
  -8  -5   9      848.18      825.91     49.12 o 
  -7  -5   9     2237.44     2413.97     66.26 o 
  -6  -5   9     5381.70     5593.81    116.78 o 
  -5  -5   9     5479.74     5622.56    117.09 o 
  -4  -5   9     4998.13     4965.35    159.99 o 
  -3  -5   9     3242.93     3264.59     77.87 o 
  -2  -5   9    10116.94    10078.29    150.55 o 
  -1  -5   9    17820.39    17763.99    251.01 o 
   0  -5   9    29668.34    29078.37    349.99 o 
   1  -5   9    16390.68    15846.57    227.19 o 
   2  -5   9     5739.60     5527.31    152.79 o 
   3  -5   9      115.14      176.38     51.35 o 
   4  -5   9      216.27      254.85     19.86 o 
   5  -5   9        4.26       43.03     17.67 o 
   6  -5   9       10.50       49.14     21.48 o 
   7  -5   9      126.84      116.47     22.91 o 
   8  -5   9     1658.44     1669.09     59.55 o 
   9  -5   9     4124.71     4342.03    106.81 o 
  10  -5   9     3942.79     4177.37    118.97 o 
  11  -5   9     6805.09     6892.41    151.31 o 
 -10  -4   9      264.04      255.85     32.93 o 
  -9  -4   9     1640.49     1705.31    114.90 o 
  -8  -4   9     4604.32     4585.78    115.58 o 
  -7  -4   9     9902.30     9890.85    152.17 o 
  -6  -4   9    12655.58    12679.78    189.64 o 
  -5  -4   9     4784.01     4858.94     84.70 o 
  -4  -4   9     6784.60     6939.98    176.82 o 
  -3  -4   9     4117.60     4204.25     63.48 o 
  -2  -4   9     5047.10     5037.39     84.51 o 
  -1  -4   9     4787.93     4722.30     63.40 o 
   0  -4   9     4740.10     4640.00     69.72 o 
   1  -4   9     6906.64     6892.64    103.40 o 
   2  -4   9        4.10       15.93     10.85 o 
   3  -4   9     2782.15     2760.24     56.12 o 
   4  -4   9     5554.68     5303.65     90.76 o 
   5  -4   9     5942.75     5814.67     98.26 o 
   6  -4   9     3847.12     3675.24     89.83 o 
   7  -4   9     2275.35     2335.90     68.61 o 
   8  -4   9     2083.40     2139.86     89.54 o 
   9  -4   9     4833.89     5100.46    117.78 o 
  10  -4   9     3142.30     3210.30     88.98 o 
  11  -4   9     2500.69     2626.84    117.10 o 
  12  -4   9     1666.75     1687.57     98.31 o 
 -11  -3   9     2182.66     2221.07     85.79 o 
 -10  -3   9      960.84      954.07     35.97 o 
  -9  -3   9     2215.07     2169.98     53.61 o 
  -8  -3   9     1437.07     1468.00     41.84 o 
  -7  -3   9     5139.09     5099.11     78.27 o 
  -6  -3   9     7183.67     7473.59    118.06 o 
  -5  -3   9     5725.59     5802.58     95.68 o 
  -4  -3   9     1472.85     1420.11     52.38 o 
  -3  -3   9       13.53       23.69      8.77 o 
  -2  -3   9      337.95      331.12     22.38 o 
  -1  -3   9       63.97       86.68     10.94 o 
   0  -3   9      501.40      555.63     19.52 o 
   1  -3   9       59.11       89.70     13.29 o 
   2  -3   9        5.68       38.14     13.44 o 
   3  -3   9     1724.39     1852.64     54.22 o 
   4  -3   9     6787.79     6895.68    111.39 o 
   5  -3   9     6615.60     6676.30    109.14 o 
   6  -3   9     5538.88     5663.97    122.38 o 
   7  -3   9     1664.68     1636.76     81.09 o 
   8  -3   9      490.67      469.97     34.54 o 
   9  -3   9      417.40      361.09     44.15 o 
  10  -3   9     1146.21     1120.43     55.10 o 
  11  -3   9     1550.62     1574.85     92.05 o 
 -11  -2   9     2300.57     2335.39     54.80 o 
 -10  -2   9      621.94      656.11     28.71 o 
  -9  -2   9      406.15      382.16     32.28 o 
  -8  -2   9       30.30       36.55     13.81 o 
  -7  -2   9       85.26       93.51     12.24 o 
  -6  -2   9     1821.18     1770.18     39.31 o 
  -5  -2   9     1139.79     1173.98     31.47 o 
  -4  -2   9     1176.63     1197.35     27.02 o 
  -3  -2   9      867.59      981.10     21.22 o 
  -2  -2   9     2946.82     3068.22     49.31 o 
  -1  -2   9      735.76      703.52     26.12 o 
   0  -2   9      448.40      470.42     18.19 o 
   1  -2   9      224.26      292.80     32.09 o 
   2  -2   9      363.94      449.76     19.25 o 
   3  -2   9      416.01      497.23     26.67 o 
   4  -2   9      680.98      699.01     27.02 o 
   5  -2   9     5424.89     5169.70     99.61 o 
   6  -2   9     4857.56     5045.15    151.54 o 
   7  -2   9     2671.32     2650.70     93.30 o 
   8  -2   9     1575.21     1525.05     55.77 o 
   9  -2   9      344.57      411.72     55.10 o 
  10  -2   9      913.79      917.99     70.76 o 
  11  -2   9     1944.40     1892.95    101.44 o 
 -12  -1   9     1166.98     1098.20     47.52 o 
 -11  -1   9     1345.36     1340.45     38.66 o 
 -10  -1   9     2182.96     2170.59     49.91 o 
  -9  -1   9       60.34       51.69     13.39 o 
  -8  -1   9       24.57       21.61     12.20 o 
  -7  -1   9      263.31      283.71     15.38 o 
  -6  -1   9     3985.60     3851.50     57.79 o 
  -5  -1   9     2910.95     2849.51     46.30 o 
  -4  -1   9     3572.11     3624.30     54.66 o 
  -3  -1   9      825.62      861.39     22.05 o 
  -2  -1   9     1879.75     2115.64     37.88 o 
  -1  -1   9     4508.48     4427.71     93.14 o 
   0  -1   9    10368.12    10717.97    149.82 o 
   1  -1   9      623.10      535.34     19.77 o 
   2  -1   9      818.68      809.64     38.96 o 
   3  -1   9     4472.37     4623.47     70.85 o 
   4  -1   9     5270.40     5401.14    169.28 o 
   5  -1   9     9160.39     8829.10    173.24 o 
   6  -1   9     9771.64     9636.68    187.53 o 
   7  -1   9     7668.34     7787.44    159.68 o 
   8  -1   9     5954.25     6353.40    138.17 o 
   9  -1   9     1958.42     2037.39    147.78 o 
  10  -1   9      535.34      448.97     56.98 o 
  11  -1   9      181.69      195.37     47.59 o 
 -12   0   9      754.74      757.60     29.56 o 
 -11   0   9     1692.29     1651.62     41.99 o 
 -10   0   9     4443.70     4288.88     79.63 o 
  -9   0   9     2579.19     2546.27     52.92 o 
  -8   0   9     2249.36     2229.34     54.14 o 
  -7   0   9      894.90      918.04     24.93 o 
  -6   0   9        2.36       21.50      8.83 o 
  -5   0   9       92.78       99.08     13.69 o 
  -4   0   9       23.60       65.70     12.64 o 
  -3   0   9      720.83      808.79     21.80 o 
  -2   0   9     1036.04      933.47     45.91 o 
  -1   0   9    12186.96    11852.52    151.16 o 
   0   0   9    26019.70    25933.28    312.50 o 
   1   0   9    48252.80    47768.68    561.91 o 
   2   0   9     9278.87     9200.40    123.57 o 
   3   0   9     7158.17     6902.06     98.00 o 
   4   0   9     4405.48     4470.65     84.51 o 
   5   0   9    10702.42    10771.06    206.15 o 
   6   0   9    12494.73    12925.03    305.58 o 
   7   0   9     6490.36     6587.60    141.41 o 
   8   0   9     3728.43     3784.82     96.79 o 
   9   0   9      434.77      437.88     37.40 o 
  10   0   9      233.03      303.70     51.97 o 
 -13   1   9      425.06      351.18     30.05 o 
 -12   1   9      848.15      840.52     30.66 o 
 -11   1   9     2079.52     2036.04     54.39 o 
 -10   1   9     2322.81     2335.94     50.41 o 
  -9   1   9     1462.79     1437.95     76.07 o 
  -8   1   9       61.52       78.15     10.96 o 
  -7   1   9     6455.55     6526.28    110.41 o 
  -6   1   9    10738.30    10373.01    137.51 o 
  -5   1   9     8752.44     8630.80    116.43 o 
  -4   1   9    10964.45    11041.84    178.50 o 
  -3   1   9     6407.27     6017.05     83.34 o 
  -2   1   9     9319.18     9291.80    151.93 o 
  -1   1   9    23192.71    22679.46    346.61 o 
   0   1   9    16763.77    15465.18    193.19 o 
   1   1   9    33246.42    32829.79    392.71 o 
   2   1   9    19675.04    19644.86    243.25 o 
   3   1   9     5972.61     6187.83     90.32 o 
   4   1   9      134.37      134.72     17.08 o 
   5   1   9      244.74      268.81     28.11 o 
   6   1   9       47.55       61.83     22.13 o 
   7   1   9      377.03      420.04     36.08 o 
   8   1   9      237.74      212.01     31.66 o 
   9   1   9      160.45      215.41     46.96 o 
  10   1   9     1847.21     1952.44    105.20 o 
 -13   2   9        8.47       21.92     20.66 o 
 -12   2   9       41.51       41.63     15.01 o 
 -11   2   9      253.08      274.27     38.82 o 
 -10   2   9      510.05      492.25     34.96 o 
  -9   2   9     1635.67     1588.49     46.31 o 
  -8   2   9     3943.67     3941.29     80.89 o 
  -7   2   9     9563.91     9373.98    126.38 o 
  -6   2   9    22861.77    22827.01    285.85 o 
  -5   2   9    23836.74    23796.37    260.33 o 
  -4   2   9    20714.27    21183.03    546.02 o 
  -3   2   9     9467.54     9365.60    187.39 o 
  -2   2   9     8419.39     8367.49    110.90 o 
  -1   2   9     4449.74     4334.61     65.36 o 
   0   2   9     4854.04     4603.66     69.08 o 
   1   2   9     7688.59     7208.61    141.54 o 
   2   2   9     7049.03     7133.02    100.69 o 
   3   2   9       23.63       23.26     12.95 o 
   4   2   9        2.55       10.55     26.30 o 
   5   2   9     2330.94     2367.29     70.45 o 
   6   2   9     3278.98     3336.55    125.86 o 
   7   2   9     1904.96     2146.76     72.07 o 
   8   2   9      596.24      569.90     42.27 o 
   9   2   9      311.59      388.86     54.48 o 
 -13   3   9      331.51      252.35     31.94 o 
 -12   3   9     3309.01     2824.14    365.38 o 
 -11   3   9     3328.24     3190.47     73.88 o 
 -10   3   9     3858.02     3901.99     76.37 o 
  -9   3   9     3115.02     3157.94     56.22 o 
  -8   3   9     2601.10     2686.44     67.03 o 
  -7   3   9      877.26      809.23     23.83 o 
  -6   3   9     7515.69     7818.39    107.68 o 
  -5   3   9    11689.84    11438.76    167.84 o 
  -4   3   9    14078.31    14057.53    227.49 o 
  -3   3   9     5254.94     5375.85     68.21 o 
  -2   3   9      582.93      642.26     20.80 o 
  -1   3   9       81.40      103.40     11.10 o 
   0   3   9       52.38       73.17     12.61 o 
   1   3   9     1750.25     1810.09    103.86 o 
   2   3   9     2280.73     2407.30     53.68 o 
   3   3   9       31.79       33.53     25.17 o 
   4   3   9       13.21       41.38     27.87 o 
   5   3   9     2889.06     2953.23     82.26 o 
   6   3   9     1130.37     1216.64     60.74 o 
   7   3   9     1169.96     1260.76     84.22 o 
   8   3   9      576.17      554.35     44.04 o 
 -13   4   9      307.03      307.10     25.01 o 
 -12   4   9     2151.45     2090.64     57.33 o 
 -11   4   9     2906.16     2871.58     70.57 o 
 -10   4   9     3821.19     3733.97     85.57 o 
  -9   4   9      860.58      843.73     28.88 o 
  -8   4   9      143.57      146.25     15.51 o 
  -7   4   9      898.74      932.32     29.12 o 
  -6   4   9      558.17      579.76     35.44 o 
  -5   4   9     3592.99     3676.78     70.32 o 
  -4   4   9     7637.96     7391.15    106.29 o 
  -3   4   9     6926.43     6477.54    123.75 o 
  -2   4   9     1261.84     1235.21     33.93 o 
  -1   4   9        5.40       41.51     16.05 o 
   0   4   9       25.30       31.05     11.92 o 
   1   4   9       43.93       45.02     15.07 o 
   2   4   9      209.07      218.07     17.05 o 
   3   4   9      431.57      494.20     28.87 o 
   4   4   9       13.73       18.99     17.33 o 
   5   4   9      550.98      542.30     33.32 o 
   6   4   9     1806.00     1942.33    129.31 o 
   7   4   9      883.11      935.52     73.89 o 
   8   4   9     1940.30     1961.83    105.83 o 
 -13   5   9      259.90      270.51     36.32 o 
 -12   5   9      569.77      544.78     46.34 o 
 -11   5   9     2510.22     2653.48     69.29 o 
 -10   5   9     3047.55     3128.56     72.73 o 
  -9   5   9     3174.31     3213.32     62.91 o 
  -8   5   9      672.49      673.08     26.74 o 
  -7   5   9     3042.10     3169.13     69.67 o 
  -6   5   9     2797.98     2836.57     71.28 o 
  -5   5   9     4549.66     4480.62     78.74 o 
  -4   5   9     3815.95     3550.28     66.64 o 
  -3   5   9     4960.79     4777.91     83.01 o 
  -2   5   9     3051.98     3042.93     73.28 o 
  -1   5   9      155.34      175.27     24.42 o 
   0   5   9      491.62      504.00     31.01 o 
   1   5   9      769.14      801.65     55.38 o 
   2   5   9      906.22      884.30     33.97 o 
   3   5   9     1016.94     1000.85     84.85 o 
   4   5   9      780.79      746.34     45.64 o 
   5   5   9     1864.53     1936.02     70.87 o 
   6   5   9     5470.93     5405.03    207.58 o 
   7   5   9     4215.04     4505.39    159.05 o 
 -13   6   9      609.91      624.93     51.35 o 
 -12   6   9     1197.40     1187.87     65.75 o 
 -11   6   9     2314.39     2398.91     73.26 o 
 -10   6   9     8538.01     8542.92    165.97 o 
  -9   6   9    12327.43    12394.18    228.49 o 
  -8   6   9     5184.21     5193.27    112.02 o 
  -7   6   9     1106.87      984.07     44.77 o 
  -6   6   9      428.38      444.33     24.86 o 
  -5   6   9       15.36       30.47     13.74 o 
  -4   6   9      811.56      756.64     36.72 o 
  -3   6   9      856.62      773.77     36.31 o 
  -2   6   9       33.62       34.05     17.64 o 
  -1   6   9     3030.43     3016.08    146.53 o 
   0   6   9     9245.96     9070.09    305.58 o 
   1   6   9    10641.44    10580.17    197.92 o 
   2   6   9    10259.11     9826.70    266.13 o 
   3   6   9     4879.53     4658.81    155.29 o 
   4   6   9     3573.30     3763.99    137.13 o 
   5   6   9     3110.35     3307.50    131.50 o 
   6   6   9     2195.44     2186.01    106.45 o 
   7   6   9     2683.99     2743.94    125.24 o 
 -13   7   9     1659.23     1621.82     81.40 o 
 -12   7   9     2072.02     1972.48     90.17 o 
 -11   7   9     2573.23     2578.33     72.51 o 
 -10   7   9     5131.05     5121.90    113.67 o 
  -9   7   9     3061.34     3091.05     80.21 o 
  -8   7   9      924.40      982.13     77.02 o 
  -7   7   9       11.06        7.10     31.31 o 
  -6   7   9     1381.49     1408.79     49.14 o 
  -5   7   9     3962.44     3921.17     89.64 o 
  -4   7   9     4160.19     3940.24     91.43 o 
  -3   7   9     5708.92     5467.18    115.56 o 
  -2   7   9     4827.04     4413.03     99.85 o 
  -1   7   9     7399.95     6842.85    175.96 o 
   0   7   9     9664.75     9206.73    177.32 o 
   1   7   9    11160.99    11020.10    207.44 o 
   2   7   9     9454.03     9587.50    266.75 o 
   3   7   9     4526.20     4353.23    151.54 o 
   4   7   9     2085.61     2122.76    103.95 o 
   5   7   9      528.70      494.69     61.99 o 
   6   7   9      131.79      162.18     50.72 o 
 -13   8   9      876.91      683.79     62.62 o 
 -12   8   9       78.70       41.33     38.20 o 
 -11   8   9        1.79       21.68     23.69 o 
 -10   8   9      119.57      108.33     41.02 o 
  -9   8   9      170.34      154.67     37.57 o 
  -8   8   9      198.36      215.41     40.08 o 
  -7   8   9     1383.55     1308.10     70.76 o 
  -6   8   9     6176.42     6049.07    126.41 o 
  -5   8   9     9501.99     8806.89    291.18 o 
  -4   8   9    10627.72    10114.50    393.24 o 
  -3   8   9    10131.47     9934.85    188.62 o 
  -2   8   9     2585.17     2514.64    123.67 o 
  -1   8   9      645.21      613.37     51.97 o 
   0   8   9      869.81      950.18     49.59 o 
   1   8   9     2467.07     2429.59    108.96 o 
   2   8   9     2296.74     2246.12    107.70 o 
   3   8   9     1981.36     2078.93    105.83 o 
   4   8   9      335.61      256.11     53.23 o 
   5   8   9       33.08       60.11     46.96 o 
 -12   9   9      231.57      184.10     43.83 o 
 -11   9   9     1914.80     2033.22     95.18 o 
 -10   9   9     3051.98     3233.61    122.11 o 
  -9   9   9     2020.18     1673.16     87.04 o 
  -8   9   9      946.06      885.42     68.25 o 
  -7   9   9     1388.24     1321.25     52.67 o 
  -6   9   9     1304.21     1267.41     65.44 o 
  -5   9   9     3926.31     3912.23     97.17 o 
  -4   9   9     5637.54     5648.67    124.63 o 
  -3   9   9     3794.86     3526.32    162.49 o 
  -2   9   9     2378.04     2167.93     69.27 o 
  -1   9   9      203.82      205.74     30.10 o 
   0   9   9       38.29       58.55     25.76 o 
   1   9   9      146.45      172.20     46.96 o 
   2   9   9     1237.56     1257.38     87.67 o 
   3   9   9      620.81      655.61     72.01 o 
   4   9   9      233.05      323.74     61.37 o 
 -12  10   9      111.87      136.51     46.34 o 
 -11  10   9      720.98      713.85     66.38 o 
 -10  10   9     1568.29     1616.18     89.54 o 
  -9  10   9     1405.12     1448.99     85.79 o 
  -8  10   9      616.24      606.77     61.99 o 
  -7  10   9      420.16      336.05     34.09 o 
  -6  10   9      566.47      617.02     43.13 o 
  -5  10   9     1058.11     1160.46     52.25 o 
  -4  10   9     2655.66     2531.00     99.56 o 
  -3  10   9     2980.01     2888.29    113.97 o 
  -2  10   9     4933.77     4729.24    115.79 o 
  -1  10   9     2199.96     2237.65     77.03 o 
   0  10   9      614.31      542.28     63.87 o 
   1  10   9      163.96      158.42     51.97 o 
   2  10   9      115.68       53.23     48.84 o 
 -12  11   9      137.17      193.49     52.60 o 
 -11  11   9       64.54       78.90     45.09 o 
 -10  11   9     1339.91     1343.79     85.16 o 
  -9  11   9     3490.17     3708.89    142.14 o 
  -8  11   9     3473.32     3354.47    134.00 o 
  -7  11   9     2189.88     2184.58     74.39 o 
  -6  11   9     1287.43     1293.77     60.64 o 
  -5  11   9     1238.61     1264.02     58.88 o 
  -4  11   9     2026.49     2033.71     73.70 o 
  -3  11   9     3907.38     3858.59    104.93 o 
  -2  11   9     3666.75     3553.26    140.58 o 
  -1  11   9     1141.86     1078.29     87.67 o 
   0  11   9      109.91       85.16     48.84 o 
   1  11   9        3.24      -43.21     43.83 o 
 -11  12   9     1678.37     1871.66    107.08 o 
 -10  12   9     3429.28     3566.74    147.15 o 
  -9  12   9     4663.94     4673.21    170.95 o 
  -8  12   9     4326.57     4303.13    164.06 o 
  -7  12   9     3697.86     3830.08    107.13 o 
  -6  12   9     1086.02     1103.19     59.11 o 
  -5  12   9      468.04      492.35     49.78 o 
  -4  12   9      321.44      334.71     41.83 o 
  -3  12   9      302.51      286.22     41.26 o 
  -2  12   9      144.16      221.44     39.84 o 
  -1  12   9        2.64       -4.38     44.46 o 
  -9  13   9     1470.46     1629.33    107.08 o 
  -8  13   9     1094.70     1142.16     94.55 o 
  -7  13   9      659.35      623.83     52.55 o 
  -6  13   9      120.14      130.91     46.02 o 
  -5  13   9      237.10      206.91     40.11 o 
  -4  13   9      782.18      775.09    137.76 o 
   2 -13  10      331.95      308.08     67.63 o 
   3 -13  10      353.13      371.22     51.97 o 
   4 -13  10      268.20      302.10     82.34 o 
   5 -13  10      197.95      284.83     56.36 o 
   6 -13  10      426.71      376.04     48.21 o 
   7 -13  10     1113.21     1169.28     72.64 o 
  -1 -12  10        0.29       18.79     48.22 o 
   0 -12  10       19.23      -30.68     41.33 o 
   1 -12  10      400.90      459.62     64.50 o 
   2 -12  10     1513.79     1698.15     71.73 o 
   3 -12  10     3516.96     3661.38    104.91 o 
   4 -12  10     3872.84     3963.80    110.23 o 
   5 -12  10     2373.99     2546.19     88.55 o 
   6 -12  10     2265.12     2349.47     84.57 o 
   7 -12  10     2360.23     2328.05     83.63 o 
   8 -12  10     2352.87     2268.04    124.61 o 
   9 -12  10     3564.90     3489.10    156.55 o 
  -3 -11  10      991.48     1063.26     87.67 o 
  -2 -11  10      611.02      626.81     69.51 o 
  -1 -11  10      800.35      748.92     75.77 o 
   0 -11  10     1146.34     1115.86     82.03 o 
   1 -11  10     2516.27     2407.30    109.27 o 
   2 -11  10     4904.26     5273.22    127.46 o 
   3 -11  10     7466.46     7338.92    160.93 o 
   4 -11  10     8297.03     8113.62    173.11 o 
   5 -11  10     3763.51     3765.11    154.67 o 
   6 -11  10     1813.91     1754.05    189.42 o 
   7 -11  10      132.97      134.57     33.82 o 
   8 -11  10      269.28      225.43     53.23 o 
   9 -11  10      377.98      326.24     60.74 o 
  10 -11  10      274.73      376.96     66.38 o 
  -4 -10  10     1539.24     1546.67     93.93 o 
  -3 -10  10     4058.18     4237.39    154.67 o 
  -2 -10  10     4629.12     4730.19    165.94 o 
  -1 -10  10     3964.67     4158.49    153.42 o 
   0 -10  10     1951.33     2040.11    100.19 o 
   1 -10  10     1004.54      857.12     49.78 o 
   2 -10  10     1461.01     1542.79     92.99 o 
   3 -10  10     2220.04     2327.71     76.16 o 
   4 -10  10     3286.37     3231.74     92.31 o 
   5 -10  10     1665.59     1624.16    119.60 o 
   6 -10  10      261.31      227.01     32.89 o 
   7 -10  10       87.95      109.58     44.46 o 
   8 -10  10     1394.73     1313.73     87.04 o 
   9 -10  10      410.81      405.14     61.99 o 
  10 -10  10      158.29      171.57     53.23 o 
  -5  -9  10      509.39      580.47     63.87 o 
  -4  -9  10     1133.12     1162.82     78.27 o 
  -3  -9  10     2696.25     2765.85    115.84 o 
  -2  -9  10     3988.27     3980.65    143.40 o 
  -1  -9  10     2870.25     2814.70    117.10 o 
   0  -9  10     1098.85     1141.87     57.30 o 
   1  -9  10       43.59       15.40     22.09 o 
   2  -9  10       28.02       29.40     22.80 o 
   3  -9  10       21.77       -7.04     22.86 o 
   4  -9  10      558.77      479.83     39.38 o 
   5  -9  10      707.90      757.03     46.67 o 
   6  -9  10       12.26       29.66     23.79 o 
   7  -9  10       21.89       40.70     38.20 o 
   8  -9  10     1149.26     1103.34     78.27 o 
   9  -9  10     1003.14      917.99     80.15 o 
  10  -9  10      641.90      514.10     65.75 o 
  11  -9  10      119.63      219.79     54.48 o 
  -6  -8  10      126.68       92.05     40.70 o 
  -5  -8  10      247.35      234.82     44.46 o 
  -4  -8  10       98.18      113.34     38.20 o 
  -3  -8  10      691.03      645.60     59.49 o 
  -2  -8  10     1307.85     1417.05     80.15 o 
  -1  -8  10     2389.69     2324.39     98.94 o 
   0  -8  10     3115.42     3042.75     80.76 o 
   1  -8  10      548.10      517.09     36.51 o 
   2  -8  10      108.83       77.47     23.24 o 
   3  -8  10        3.08       18.53     20.75 o 
   4  -8  10        2.03        5.32     20.81 o 
   5  -8  10      803.14      822.47     44.66 o 
   6  -8  10      903.18      900.56     47.37 o 
   7  -8  10      148.49      196.00     45.71 o 
   8  -8  10      495.93      579.22     64.50 o 
   9  -8  10     1222.72     1413.30     90.17 o 
  10  -8  10     1353.98     1380.11     90.80 o 
  11  -8  10     2018.70     1845.36    102.07 o 
  -7  -7  10     1419.94     1703.85     92.68 o 
  -6  -7  10     1642.86     1532.32     59.40 o 
  -5  -7  10      584.70      557.13     38.73 o 
  -4  -7  10      142.60      134.63     35.69 o 
  -3  -7  10     1817.36     1867.91     85.79 o 
  -2  -7  10     2617.87     2600.54    102.07 o 
  -1  -7  10     3523.80     3477.69     84.04 o 
   0  -7  10     3848.22     3782.51     88.92 o 
   1  -7  10      551.84      662.01     39.17 o 
   2  -7  10       12.93       16.49     18.53 o 
   3  -7  10      145.15      173.81     26.34 o 
   4  -7  10     1320.55     1324.65     52.24 o 
   5  -7  10      139.54      173.55     25.68 o 
   6  -7  10      297.03      256.96     28.74 o 
   7  -7  10      869.96      964.95     68.88 o 
   8  -7  10     2374.80     2391.40    108.96 o 
   9  -7  10     4717.48     4812.85    165.31 o 
  10  -7  10     5918.85     5651.94    185.35 o 
  11  -7  10     5126.29     4862.32    169.07 o 
  -8  -6  10     2171.74     2277.24     83.03 o 
  -7  -6  10     3802.07     3872.95    139.64 o 
  -6  -6  10     6598.35     6908.22    143.89 o 
  -5  -6  10     3301.06     3431.08     85.68 o 
  -4  -6  10     1873.05     1852.45     58.81 o 
  -3  -6  10      363.45      371.58     40.70 o 
  -2  -6  10     1164.21     1075.29     43.72 o 
  -1  -6  10      708.04      717.25     37.80 o 
   0  -6  10       85.83       68.60     35.38 o 
   1  -6  10       91.21       76.38     19.42 o 
   2  -6  10     1544.32     1579.48     53.29 o 
   3  -6  10     7179.59     7281.12    144.57 o 
   4  -6  10    14843.38    14677.92    259.68 o 
   5  -6  10     8251.32     8203.68    160.87 o 
   6  -6  10     8711.64     8805.57    170.39 o 
   7  -6  10     6138.19     6159.14    190.99 o 
   8  -6  10     4088.14     4010.08    144.02 o 
   9  -6  10     5529.49     5331.33    174.08 o 
  10  -6  10     4545.96     4583.04    159.05 o 
  11  -6  10     3239.25     3500.99    137.13 o 
  -9  -5  10     1656.41     1714.55     69.77 o 
  -8  -5  10     2758.27     2948.30     91.88 o 
  -7  -5  10     2633.42     2824.20     74.24 o 
  -6  -5  10     2606.14     2637.18     76.08 o 
  -5  -5  10     1197.71     1266.65     47.35 o 
  -4  -5  10       36.87       41.81     17.93 o 
  -3  -5  10     2267.36     2275.00     63.87 o 
  -2  -5  10     2495.39     2519.30     53.39 o 
  -1  -5  10     1535.46     1659.73     36.95 o 
   0  -5  10     3091.66     2890.69     58.62 o 
   1  -5  10     5102.74     4904.61    104.22 o 
   2  -5  10     6142.48     6019.75    122.87 o 
   3  -5  10    14886.38    14224.01    250.39 o 
   4  -5  10    20737.04    20565.93    348.68 o 
   5  -5  10    17730.75    17276.92    298.61 o 
   6  -5  10     7161.57     6970.09    139.99 o 
   7  -5  10     3815.78     3742.70    134.00 o 
   8  -5  10      646.53      624.93     60.11 o 
   9  -5  10     1525.36     1605.54     87.04 o 
  10  -5  10      357.65      372.58     51.97 o 
  11  -5  10      327.09      360.06     51.97 o 
 -10  -4  10      243.27      241.25     48.84 o 
  -9  -4  10       15.56       40.61     24.97 o 
  -8  -4  10        9.34       41.56     23.84 o 
  -7  -4  10      233.49      272.70     28.49 o 
  -6  -4  10        0.26       20.35     17.27 o 
  -5  -4  10       24.69       40.84     16.36 o 
  -4  -4  10     1792.70     1846.00     53.58 o 
  -3  -4  10     5324.21     5258.07    180.65 o 
  -2  -4  10    17611.33    17148.42    213.20 o 
  -1  -4  10    15152.92    14849.17    213.48 o 
   0  -4  10     9807.15     9347.38    142.77 o 
   1  -4  10     3960.90     3901.86     72.40 o 
   2  -4  10     2250.92     2249.88     88.92 o 
   3  -4  10     3744.26     3564.62    105.91 o 
   4  -4  10     4394.73     4388.95     80.95 o 
   5  -4  10     8620.75     9052.21    159.38 o 
   6  -4  10     5428.55     5324.09    120.55 o 
   7  -4  10      514.91      505.46     35.79 o 
   8  -4  10      211.76      237.14     59.49 o 
   9  -4  10      368.43      394.55     36.08 o 
  10  -4  10        7.66       28.80     26.12 o 
  11  -4  10        4.59      -11.90     36.94 o 
 -10  -3  10       57.12       33.45     22.87 o 
  -9  -3  10      580.56      556.58     29.92 o 
  -8  -3  10     2402.06     2324.61     58.84 o 
  -7  -3  10     1494.95     1551.72     39.80 o 
  -6  -3  10      321.67      315.49     20.39 o 
  -5  -3  10      586.75      604.88     26.40 o 
  -4  -3  10     2864.26     2797.03     49.14 o 
  -3  -3  10     2340.09     2259.46     37.03 o 
  -2  -3  10     6889.41     7060.44     97.67 o 
  -1  -3  10     9350.44     9148.91    160.53 o 
   0  -3  10     9574.42     9195.57    123.30 o 
   1  -3  10     2354.60     2367.08     47.48 o 
   2  -3  10     1229.29     1275.76     36.03 o 
   3  -3  10      112.71      144.96     16.16 o 
   4  -3  10      238.01      219.38     19.29 o 
   5  -3  10     1776.81     1822.80     52.98 o 
   6  -3  10     4267.70     4254.90    102.24 o 
   7  -3  10     1566.83     1644.47     58.88 o 
   8  -3  10      254.85      192.89     28.49 o 
   9  -3  10      346.49      364.41     35.41 o 
  10  -3  10      179.81      201.96     31.40 o 
  11  -3  10       41.49       67.00     41.33 o 
 -11  -2  10        2.36       12.97     13.96 o 
 -10  -2  10      218.59      248.02     21.72 o 
  -9  -2  10       14.18       21.26     14.93 o 
  -8  -2  10     1806.41     1724.46     45.68 o 
  -7  -2  10     4185.62     4161.79     73.88 o 
  -6  -2  10     3916.95     3970.62     82.97 o 
  -5  -2  10      147.55      163.06     13.13 o 
  -4  -2  10      132.14      162.69     15.25 o 
  -3  -2  10      132.82      152.56     12.51 o 
  -2  -2  10     2342.15     2210.28     40.66 o 
  -1  -2  10    11630.85    11218.40    165.35 o 
   0  -2  10    14713.70    14699.77    211.66 o 
   1  -2  10     8280.28     8344.05    136.12 o 
   2  -2  10      870.25      806.00     30.22 o 
   3  -2  10      757.99      762.02     28.97 o 
   4  -2  10      763.11      866.53     32.26 o 
   5  -2  10     2187.20     2152.70     55.23 o 
   6  -2  10     3098.70     3121.41    159.36 o 
   7  -2  10     1337.72     1284.53     68.57 o 
   8  -2  10      107.96      142.49     26.57 o 
   9  -2  10      146.40      136.81     27.88 o 
  10  -2  10     1167.69     1189.70     69.19 o 
  11  -2  10     1664.68     1700.72    101.44 o 
 -12  -1  10       46.20       48.19     23.07 o 
 -11  -1  10       30.30       13.71     15.88 o 
 -10  -1  10      106.91      139.22     18.21 o 
  -9  -1  10       52.18       56.08     12.35 o 
  -8  -1  10      304.89      289.43     16.78 o 
  -7  -1  10     3911.83     3816.89     61.90 o 
  -6  -1  10     7529.00     7454.60    117.78 o 
  -5  -1  10     6805.41     6721.61    108.50 o 
  -4  -1  10     4387.94     4477.89     65.86 o 
  -3  -1  10     4257.34     4320.73     64.99 o 
  -2  -1  10     4680.83     4608.05     69.11 o 
  -1  -1  10    11069.49    10406.61    136.44 o 
   0  -1  10    15259.36    14729.92    186.60 o 
   1  -1  10    25217.73    24739.24    301.50 o 
   2  -1  10     6693.89     6753.92     96.79 o 
   3  -1  10      690.55      697.65     28.80 o 
   4  -1  10      174.55      177.53     23.84 o 
   5  -1  10      559.46      583.87     63.56 o 
   6  -1  10       78.70       87.52     30.68 o 
   7  -1  10      234.13      258.61     30.33 o 
   8  -1  10      983.04     1044.30     50.69 o 
   9  -1  10     3550.00     3613.10     97.42 o 
  10  -1  10     3846.30     4233.63    164.69 o 
 -12   0  10      803.06      779.85     59.71 o 
 -11   0  10     1202.34     1201.30     37.71 o 
 -10   0  10      608.91      647.49     28.51 o 
  -9   0  10     1128.02     1150.07     35.07 o 
  -8   0  10     4416.67     4443.26     69.32 o 
  -7   0  10     8538.11     8264.04    114.74 o 
  -6   0  10    14216.84    14003.17    182.69 o 
  -5   0  10    19707.24    19626.84    281.35 o 
  -4   0  10     9198.77     9055.04    118.66 o 
  -3   0  10     8220.70     8213.13    109.92 o 
  -2   0  10     2237.62     2295.86     54.50 o 
  -1   0  10     4939.84     5063.98     75.12 o 
   0   0  10     1180.67     1165.63     35.06 o 
   1   0  10     1595.41     1512.86     40.00 o 
   2   0  10     2099.50     2341.32     52.26 o 
   3   0  10     2602.71     2660.02     63.91 o 
   4   0  10     9110.17     9050.54    143.15 o 
   5   0  10    10461.92    10767.45    208.87 o 
   6   0  10     8317.63     8554.54    175.18 o 
   7   0  10     5207.91     5299.96    123.58 o 
   8   0  10     2541.49     2517.00     78.52 o 
   9   0  10     1844.95     1953.11     70.50 o 
  10   0  10     3167.68     3619.97    150.28 o 
 -12   1  10     4524.96     4519.69    106.24 o 
 -11   1  10     6094.25     6073.84    153.42 o 
 -10   1  10     5668.48     5521.12    127.43 o 
  -9   1  10     5222.34     5090.68     91.89 o 
  -8   1  10     4577.00     4604.95     71.09 o 
  -7   1  10     5072.81     5187.28     77.76 o 
  -6   1  10    16127.87    15823.07    235.75 o 
  -5   1  10    10115.41    10046.94    135.27 o 
  -4   1  10     4424.31     4243.48     64.03 o 
  -3   1  10      459.48      583.45     43.02 o 
  -2   1  10     3966.96     4220.03     74.49 o 
  -1   1  10     3489.93     3409.35     56.02 o 
   0   1  10     5837.54     6007.84     93.91 o 
   1   1  10     8477.06     8728.56    136.17 o 
   2   1  10     3625.93     3769.42     72.56 o 
   3   1  10     6696.96     6900.19    114.79 o 
   4   1  10    12677.43    12918.59    193.75 o 
   5   1  10    10022.62    10007.66    282.72 o 
   6   1  10     8948.60     9088.63    185.14 o 
   7   1  10     4062.23     4109.63    105.04 o 
   8   1  10     2258.36     2345.55     86.41 o 
   9   1  10      224.10      218.71     34.14 o 
 -12   2  10     4320.49     4314.02     86.69 o 
 -11   2  10     4682.35     4780.82     99.35 o 
 -10   2  10     3517.26     3433.60     79.20 o 
  -9   2  10     2135.26     1977.51     47.95 o 
  -8   2  10      271.56      305.89     17.44 o 
  -7   2  10        8.21       32.18     10.64 o 
  -6   2  10     1147.06     1158.14     34.62 o 
  -5   2  10      742.72      755.23     20.07 o 
  -4   2  10      258.83      266.40     12.63 o 
  -3   2  10     3393.97     3660.78     58.52 o 
  -2   2  10     7260.38     7103.79    160.52 o 
  -1   2  10    12978.16    12407.46    182.09 o 
   0   2  10     9425.70     9501.92    164.47 o 
   1   2  10     7992.53     7922.41    126.47 o 
   2   2  10     1555.49     1706.37     44.65 o 
   3   2  10     2288.41     2349.58     62.69 o 
   4   2  10     2046.03     2144.93     65.95 o 
   5   2  10     3385.25     3494.88    124.61 o 
   6   2  10     4902.13     5200.75    136.82 o 
   7   2  10     2639.88     2649.58     82.19 o 
   8   2  10      880.78      983.20     69.51 o 
 -13   3  10      612.15      615.29     33.20 o 
 -12   3  10      822.59      803.54     36.48 o 
 -11   3  10     1188.69     1120.20     41.06 o 
 -10   3  10      896.72      898.53     51.20 o 
  -9   3  10       12.40       34.83     18.89 o 
  -8   3  10       65.10       94.99     24.35 o 
  -7   3  10     1243.54     1296.02     39.95 o 
  -6   3  10     3121.66     3180.44    100.59 o 
  -5   3  10      647.09      667.04     18.79 o 
  -4   3  10       85.71      110.10     11.97 o 
  -3   3  10       44.23       59.42     10.38 o 
  -2   3  10      444.20      460.85     19.63 o 
  -1   3  10     2951.32     2969.86     59.03 o 
   0   3  10     7609.59     7224.60    117.18 o 
   1   3  10     7021.44     6645.02    116.90 o 
   2   3  10      594.39      627.43     30.12 o 
   3   3  10     1261.49     1307.17     47.45 o 
   4   3  10      264.02      240.43     29.38 o 
   5   3  10     1415.49     1525.30     60.74 o 
   6   3  10     3313.40     3653.21    100.22 o 
   7   3  10     2094.65     2166.60    105.83 o 
   8   3  10     1175.81     1356.94     86.41 o 
 -13   4  10       17.17       40.35     19.47 o 
 -12   4  10      192.20      181.29     23.24 o 
 -11   4  10      919.44      889.05     54.16 o 
 -10   4  10      942.28      939.20     63.56 o 
  -9   4  10     1051.50     1138.24     34.53 o 
  -8   4  10      109.94      115.61     15.83 o 
  -7   4  10     1553.71     1580.62     40.41 o 
  -6   4  10     1281.26     1289.65     51.44 o 
  -5   4  10      331.42      389.88     18.54 o 
  -4   4  10      719.60      805.84     29.00 o 
  -3   4  10      116.41      143.44     31.60 o 
  -2   4  10     1339.39     1314.52     46.04 o 
  -1   4  10     2982.50     3039.46     74.38 o 
   0   4  10    10016.67     9604.72    178.44 o 
   1   4  10     8828.59     8809.18    167.59 o 
   2   4  10    10145.72    10454.39    273.02 o 
   3   4  10     3054.70     3014.45    114.59 o 
   4   4  10     1404.35     1284.30     72.64 o 
   5   4  10      983.53     1042.57     51.36 o 
   6   4  10     2869.42     2856.02    118.97 o 
   7   4  10     1762.38     1819.69     99.56 o 
   8   4  10      844.53      959.94     82.03 o 
 -13   5  10      135.71      138.39     33.81 o 
 -12   5  10       19.69       37.57     28.18 o 
 -11   5  10      134.28      130.25     31.94 o 
 -10   5  10      332.82      364.22     28.77 o 
  -9   5  10     1234.90     1220.74     45.95 o 
  -8   5  10       16.03       10.33     16.83 o 
  -7   5  10     1119.05     1121.99     43.77 o 
  -6   5  10     6265.02     6191.43    102.89 o 
  -5   5  10     9235.16     9268.06    179.16 o 
  -4   5  10     8505.85     8327.63    131.12 o 
  -3   5  10     4912.91     4640.65     99.63 o 
  -2   5  10     4977.06     4781.00    102.72 o 
  -1   5  10     6967.44     6787.43    135.27 o 
   0   5  10     9413.94     8871.26    168.70 o 
   1   5  10    10450.63    10380.68    194.38 o 
   2   5  10    13337.19    13498.33    277.40 o 
   3   5  10     4058.11     4083.74    103.27 o 
   4   5  10      835.03      871.65     70.76 o 
   5   5  10       14.14       19.41     36.32 o 
   6   5  10       62.87       16.28     40.70 o 
   7   5  10        8.40       11.90     43.83 o 
 -13   6  10       27.84       47.59     31.94 o 
 -12   6  10      294.64      287.42     41.95 o 
 -11   6  10     1628.44     1657.27     56.65 o 
 -10   6  10      654.71      705.88     71.70 o 
  -9   6  10     2148.99     2083.28     62.65 o 
  -8   6  10     2695.96     2663.29     83.91 o 
  -7   6  10     5521.11     5480.52    119.39 o 
  -6   6  10    11614.82    11777.00    225.29 o 
  -5   6  10    17297.18    16657.85    286.03 o 
  -4   6  10    19881.63    19307.36    327.88 o 
  -3   6  10    10648.48    10314.97    190.39 o 
  -2   6  10     3881.77     3713.69     88.33 o 
  -1   6  10     3293.56     2952.46     77.24 o 
   0   6  10     2267.32     2177.17     66.41 o 
   1   6  10     2655.68     2696.32     75.71 o 
   2   6  10     1163.51     1237.34     73.26 o 
   3   6  10      228.68      255.48     45.09 o 
   4   6  10      583.03      579.85     62.62 o 
   5   6  10     1700.04     1814.68     98.31 o 
   6   6  10     2833.53     2792.15    123.98 o 
 -13   7  10      787.49      826.56     62.62 o 
 -12   7  10     2502.45     2623.08    109.58 o 
 -11   7  10     8629.92     8652.79    173.66 o 
 -10   7  10     8930.12     8993.94    187.23 o 
  -9   7  10     5935.24     5921.05    129.29 o 
  -8   7  10     2870.66     2933.82    171.89 o 
  -7   7  10     3726.64     3594.92    122.73 o 
  -6   7  10     4978.72     4990.02    108.46 o 
  -5   7  10     8802.70     8636.43    166.04 o 
  -4   7  10     8366.31     7915.86    344.40 o 
  -3   7  10     5986.57     5777.63    155.61 o 
  -2   7  10      163.07      149.61     24.78 o 
  -1   7  10      537.43      475.82     41.64 o 
   0   7  10     1211.88     1240.63     53.76 o 
   1   7  10      512.10      495.24     38.74 o 
   2   7  10      116.09      119.60     43.21 o 
   3   7  10      502.55      477.15     59.49 o 
   4   7  10     1369.12     1383.87     88.92 o 
   5   7  10     1960.12     2197.28    112.71 o 
 -13   8  10     1557.03     1609.29     88.92 o 
 -12   8  10     3031.21     3197.98     87.59 o 
 -11   8  10     4096.02     4341.87    106.73 o 
 -10   8  10     5331.18     5176.66    163.43 o 
  -9   8  10     4418.89     4583.04    149.66 o 
  -8   8  10     2146.87     2078.93     92.68 o 
  -7   8  10      291.66      300.57     43.21 o 
  -6   8  10      381.52      353.25     40.70 o 
  -5   8  10      669.90      723.47     99.25 o 
  -4   8  10      188.93      181.54     27.88 o 
  -3   8  10      250.38      264.71     30.54 o 
  -2   8  10       12.62       29.81     21.89 o 
  -1   8  10      683.47      576.49     40.47 o 
   0   8  10     4916.17     4797.62    115.11 o 
   1   8  10     3641.38     3587.41    139.64 o 
   2   8  10      737.01      639.96     65.75 o 
   3   8  10      242.87      285.54     55.10 o 
   4   8  10      103.17      150.28     50.72 o 
 -12   9  10      730.77      789.62     68.88 o 
 -11   9  10      963.03     1026.94     72.64 o 
 -10   9  10     2316.49     2400.16    105.20 o 
  -9   9  10     3480.66     3509.76    130.87 o 
  -8   9  10      925.49     1066.39     70.13 o 
  -7   9  10        9.75       10.02     32.56 o 
  -6   9  10        0.25      -15.55     21.44 o 
  -5   9  10        4.95       29.72     33.81 o 
  -4   9  10      425.32      368.65     35.10 o 
  -3   9  10       29.14       54.47     25.90 o 
  -2   9  10        0.81      -23.77     30.37 o 
  -1   9  10       65.31       56.28     26.28 o 
   0   9  10      823.11      771.90     49.80 o 
   1   9  10     1827.11     1816.56     99.56 o 
   2   9  10     1472.84     1341.91     88.92 o 
   3   9  10      791.32      809.03     80.15 o 
 -12  10  10      359.54      391.36     57.61 o 
 -11  10  10      253.01      254.23     50.72 o 
 -10  10  10     1304.45     1281.17     84.53 o 
  -9  10  10     2599.60     2514.75    113.34 o 
  -8  10  10     1508.18     1452.12     87.67 o 
  -7  10  10      364.07      444.58     94.87 o 
  -6  10  10       39.20       37.48     24.75 o 
  -5  10  10      337.97      282.09     35.15 o 
  -4  10  10       50.87       63.93     26.56 o 
  -3  10  10       18.90       14.56     25.19 o 
  -2  10  10       12.61       17.14     26.47 o 
  -1  10  10      264.77      246.45     35.41 o 
   0  10  10      834.24      737.02     75.77 o 
   1  10  10     2316.63     2304.36    119.60 o 
   2  10  10     2047.63     1957.45    110.21 o 
 -12  11  10      439.80      499.07     64.50 o 
 -11  11  10      571.39      579.85     67.63 o 
 -10  11  10      417.75      415.79     61.37 o 
  -9  11  10      451.73      482.79     63.24 o 
  -8  11  10      329.60      419.54     60.11 o 
  -7  11  10        7.63       48.18     28.33 o 
  -6  11  10      789.07      768.30     63.87 o 
  -5  11  10     1570.43     1596.38     71.38 o 
  -4  11  10     2843.92     2653.48     85.16 o 
  -3  11  10     3032.74     2949.11     91.21 o 
  -2  11  10     1817.59     1709.77    133.38 o 
  -1  11  10     1356.26     1303.09     91.42 o 
   0  11  10     2438.74     2276.18    122.73 o 
 -10  12  10      451.03      542.90     69.51 o 
  -9  12  10      363.20      440.21     66.38 o 
  -8  12  10      975.44     1016.30     86.41 o 
  -7  12  10     1201.99     1235.33     72.95 o 
  -6  12  10     1727.90     1678.86     72.39 o 
  -5  12  10     3622.00     3734.65    107.59 o 
  -4  12  10     5249.41     5211.17    132.39 o 
  -3  12  10     4591.98     4693.50    125.50 o 
  -2  12  10     3400.96     3449.41    105.57 o 
  -8  13  10     1650.85     1375.10     97.68 o 
  -7  13  10     1761.87     1824.11    122.73 o 
  -6  13  10     1625.75     1579.32    128.37 o 
  -5  13  10     2157.25     2158.33     84.77 o 
   3 -13  11     2071.98     2211.16     85.13 o 
   4 -13  11     2205.21     2341.06     89.03 o 
   5 -13  11      502.17      480.56     51.22 o 
   6 -13  11      142.35      168.56     41.61 o 
   0 -12  11      507.07      448.97     65.75 o 
   1 -12  11      533.59      477.78     70.13 o 
   2 -12  11      841.24      933.88    159.05 o 
   3 -12  11      995.90     1238.55    118.35 o 
   4 -12  11      311.08      333.43     43.83 o 
   5 -12  11       18.75       18.33     31.47 o 
   6 -12  11      426.99      398.68     45.31 o 
   7 -12  11     1541.75     1598.02    108.33 o 
   8 -12  11     2293.93     2109.61    124.61 o 
  -2 -11  11     1603.39     1721.38    102.07 o 
  -1 -11  11     1199.52     1124.00     89.54 o 
   0 -11  11      141.23      157.17     48.22 o 
   1 -11  11      299.30      199.75     53.85 o 
   2 -11  11      401.88      404.84     42.27 o 
   3 -11  11      670.09      600.74     48.04 o 
   4 -11  11      417.84      423.00     44.28 o 
   5 -11  11      880.42      917.45     63.24 o 
   6 -11  11     1053.07     1142.11     64.20 o 
   7 -11  11     2424.90     2698.23    130.87 o 
   8 -11  11     5238.10     5358.88    194.12 o 
   9 -11  11     4027.95     4060.80    165.94 o 
  -4 -10  11       71.41       95.81     46.96 o 
  -3 -10  11      205.89      225.43     51.35 o 
  -2 -10  11      226.92      312.47     55.10 o 
  -1 -10  11        3.32       -1.88     39.45 o 
   0 -10  11      168.34      139.01     43.21 o 
   1 -10  11     2092.79     1989.71     70.78 o 
   2 -10  11     4287.08     4139.47    108.01 o 
   3 -10  11     1784.92     1703.65     65.53 o 
   4 -10  11     1146.29     1164.37     56.23 o 
   5 -10  11      606.51      613.87     70.13 o 
   6 -10  11      796.20      795.79     51.02 o 
   7 -10  11      689.99      831.57     78.90 o 
   8 -10  11     2162.03     1911.11    109.58 o 
   9 -10  11     2549.18     2175.99    114.59 o 
  10 -10  11     1514.55     1340.03     93.30 o 
  -5  -9  11       19.73       13.15     38.82 o 
  -4  -9  11      231.88      221.04     48.84 o 
  -3  -9  11      320.96      271.14     50.09 o 
  -2  -9  11       29.86       30.68     35.07 o 
  -1  -9  11      119.98       91.42     38.20 o 
   0  -9  11       29.62       48.73     24.34 o 
   1  -9  11      313.43      333.63     34.46 o 
   2  -9  11     1604.01     1678.02    164.06 o 
   3  -9  11     1471.70     1342.98     68.57 o 
   4  -9  11     2979.92     3033.32     90.80 o 
   5  -9  11      675.81      632.43     44.27 o 
   6  -9  11      629.09      619.51     45.38 o 
   7  -9  11      639.27      686.30     72.01 o 
   8  -9  11      677.86      627.44     68.88 o 
   9  -9  11     1886.64     1906.73    108.96 o 
  10  -9  11     2187.26     2081.43    109.58 o 
  -6  -8  11      107.89       90.17     40.70 o 
  -5  -8  11        0.64       11.27     33.81 o 
  -4  -8  11      597.00      599.88     60.11 o 
  -3  -8  11      751.29      720.11     64.50 o 
  -2  -8  11      105.25      122.11     39.45 o 
  -1  -8  11       42.85       54.48     35.07 o 
   0  -8  11       47.25       54.58     22.77 o 
   1  -8  11      143.48      144.06     27.24 o 
   2  -8  11     1561.80     1675.88     60.54 o 
   3  -8  11     5094.60     5188.17    119.55 o 
   4  -8  11     6261.27     6117.27    134.60 o 
   5  -8  11     6622.06     6421.67    140.11 o 
   6  -8  11     1112.60     1147.30     56.98 o 
   7  -8  11     1532.20     1475.29     91.42 o 
   8  -8  11     1056.44     1098.33     86.41 o 
   9  -8  11     2101.30     2035.72    109.58 o 
  10  -8  11     1821.76     1812.80    104.57 o 
  11  -8  11     1228.42     1122.75     90.80 o 
  -6  -7  11      152.79      133.38     39.45 o 
  -5  -7  11       30.34       37.57     33.81 o 
  -4  -7  11      560.22      572.33     55.10 o 
  -3  -7  11     3105.47     3150.33    118.35 o 
  -2  -7  11     2914.84     2953.08    113.97 o 
  -1  -7  11     3403.27     3634.35     89.52 o 
   0  -7  11     3631.70     3602.56     98.31 o 
   1  -7  11     5042.80     4648.76    105.99 o 
   2  -7  11     7994.55     7633.98    153.83 o 
   3  -7  11     7757.51     7821.10    157.85 o 
   4  -7  11    12185.81    12093.41    225.15 o 
   5  -7  11     9463.40     9417.52    184.40 o 
   6  -7  11     2038.92     2047.84    100.50 o 
   7  -7  11      582.94      586.11     60.74 o 
   8  -7  11       24.05       73.89     42.58 o 
   9  -7  11        0.37       51.97     43.21 o 
  10  -7  11        8.37      128.99     46.96 o 
  11  -7  11       87.94      148.41     50.72 o 
  -8  -6  11       46.25       49.10     31.04 o 
  -7  -6  11      254.54      205.06     29.63 o 
  -6  -6  11      340.21      306.28     31.40 o 
  -5  -6  11      816.20      913.55     44.69 o 
  -4  -6  11     2095.11     2198.37     66.38 o 
  -3  -6  11     9526.18     9549.40    343.46 o 
  -2  -6  11    18606.99    18128.02    443.34 o 
  -1  -6  11    11920.59    11593.14    209.81 o 
   0  -6  11     7944.62     7670.40    167.50 o 
   1  -6  11     7250.81     7001.77    140.98 o 
   2  -6  11     5612.80     5506.53    118.43 o 
   3  -6  11     2640.75     2627.81    103.32 o 
   4  -6  11     5625.10     5739.34    124.41 o 
   5  -6  11     1619.48     1747.76     61.37 o 
   6  -6  11      154.65      189.05     28.05 o 
   7  -6  11      457.76      556.68     59.49 o 
   8  -6  11     2862.75     2949.95    123.98 o 
   9  -6  11     3799.32     4116.53    151.54 o 
  10  -6  11     1238.65     1259.26     87.04 o 
  11  -6  11     1277.40     1244.23     85.16 o 
  -9  -5  11     1632.58     1657.98     70.18 o 
  -8  -5  11     3772.08     3858.14    110.62 o 
  -7  -5  11     3943.52     3943.92    132.12 o 
  -6  -5  11     3685.99     3679.38     89.43 o 
  -5  -5  11     3903.69     3865.28     92.18 o 
  -4  -5  11     4205.05     4176.72    118.04 o 
  -3  -5  11     5187.77     5147.95    208.52 o 
  -2  -5  11    11812.91    11854.74    156.05 o 
  -1  -5  11    11021.92    11025.98    146.76 o 
   0  -5  11     4455.59     4170.99     93.55 o 
   1  -5  11       27.38       21.17     16.60 o 
   2  -5  11     2814.49     2593.19    149.34 o 
   3  -5  11      722.03      680.97     39.38 o 
   4  -5  11      904.52     1046.94     46.49 o 
   5  -5  11        5.01       25.80     25.67 o 
   6  -5  11       50.01       53.23     31.94 o 
   7  -5  11     1240.69     1155.31     76.39 o 
   8  -5  11     4501.55     4680.10    160.93 o 
   9  -5  11     5262.10     5226.76    174.08 o 
  10  -5  11     2075.30     2178.49    104.57 o 
  11  -5  11     1707.09     1696.33     97.06 o 
 -10  -4  11     1310.69     1455.55     64.92 o 
  -9  -4  11     2812.65     2954.17    164.06 o 
  -8  -4  11     5187.54     5407.79    141.52 o 
  -7  -4  11     5098.72     5149.77    110.62 o 
  -6  -4  11     3916.17     4030.95     92.34 o 
  -5  -4  11      690.19      722.23     60.74 o 
  -4  -4  11      536.66      542.97     26.61 o 
  -3  -4  11     1980.54     1904.79     46.63 o 
  -2  -4  11      889.06      784.01     29.17 o 
  -1  -4  11      707.02      730.88     30.43 o 
   0  -4  11      311.99      333.53     30.94 o 
   1  -4  11      509.90      507.41     32.93 o 
   2  -4  11     3292.15     3364.29     84.22 o 
   3  -4  11     2490.70     2494.71    116.47 o 
   4  -4  11     2961.27     2977.32     77.83 o 
   5  -4  11     1223.56     1183.92     51.66 o 
   6  -4  11      113.33      140.89     38.20 o 
   7  -4  11      458.48      521.61     56.98 o 
   8  -4  11      920.49      844.72     70.13 o 
   9  -4  11     2137.58     1974.98     97.68 o 
  10  -4  11     2873.19     2985.02    122.11 o 
  11  -4  11     1370.86     1365.71     87.67 o 
 -10  -3  11      176.69      158.42     41.64 o 
  -9  -3  11      338.39      410.09     45.71 o 
  -8  -3  11     1096.28     1159.12     67.31 o 
  -7  -3  11     3154.92     3094.41     62.87 o 
  -6  -3  11     4129.27     4272.05     68.41 o 
  -5  -3  11      817.34      852.00     26.72 o 
  -4  -3  11      746.04      737.14     27.60 o 
  -3  -3  11     1375.90     1413.46     37.60 o 
  -2  -3  11        3.88       26.82     12.07 o 
  -1  -3  11      896.12      944.62     41.70 o 
   0  -3  11     3220.30     3157.43     62.75 o 
   1  -3  11      761.45      760.42     38.49 o 
   2  -3  11       21.00       48.19     18.14 o 
   3  -3  11     1966.83     2048.64     60.85 o 
   4  -3  11     3919.93     3858.77    124.03 o 
   5  -3  11     4049.73     3770.60    111.94 o 
   6  -3  11      538.77      534.09     38.33 o 
   7  -3  11      413.51      394.82     35.15 o 
   8  -3  11      690.53      640.89     93.93 o 
   9  -3  11     2365.92     2264.28    103.95 o 
  10  -3  11     3994.70     3873.57    143.40 o 
 -11  -2  11      320.94      328.31     33.59 o 
 -10  -2  11      325.43      341.39     28.25 o 
  -9  -2  11       68.13       60.40     14.46 o 
  -8  -2  11     1213.20     1162.38     32.44 o 
  -7  -2  11     2579.02     2534.57     43.32 o 
  -6  -2  11     2181.77     2241.03     62.86 o 
  -5  -2  11     3006.69     3173.79     63.14 o 
  -4  -2  11     1184.24     1311.10     36.76 o 
  -3  -2  11      108.78      112.49     12.22 o 
  -2  -2  11      668.16      688.24     26.57 o 
  -1  -2  11       11.34       18.51     12.65 o 
   0  -2  11      600.98      562.27     25.97 o 
   1  -2  11       19.00       26.98     12.53 o 
   2  -2  11     1171.06     1125.00     35.41 o 
   3  -2  11     2081.07     2008.42     83.18 o 
   4  -2  11    10191.26     9830.44    159.40 o 
   5  -2  11    11477.47    11424.49    176.20 o 
   6  -2  11     9172.55     9344.29    189.36 o 
   7  -2  11     3806.58     3915.72    101.25 o 
   8  -2  11     2255.83     2413.08    111.77 o 
   9  -2  11     2537.97     2419.13     79.02 o 
  10  -2  11     2349.25     2330.66    107.70 o 
 -11  -1  11     2410.18     2304.65     57.63 o 
 -10  -1  11     1169.68     1220.58     40.43 o 
  -9  -1  11      604.32      594.32     29.47 o 
  -8  -1  11      783.22      760.83     31.04 o 
  -7  -1  11     1513.16     1532.28     35.76 o 
  -6  -1  11     1904.80     1899.80     45.01 o 
  -5  -1  11     2458.19     2418.98     51.99 o 
  -4  -1  11      104.36      118.41     12.25 o 
  -3  -1  11      227.32      218.95     14.72 o 
  -2  -1  11     6866.12     6791.05    130.36 o 
  -1  -1  11     9107.58     9355.10    126.46 o 
   0  -1  11     8939.81     8697.12    148.23 o 
   1  -1  11     7446.02     7141.30    117.31 o 
   2  -1  11     6284.84     6159.69    104.66 o 
   3  -1  11    10085.59    10039.05    156.67 o 
   4  -1  11    14305.82    13870.49    207.28 o 
   5  -1  11    13356.64    13326.67    252.29 o 
   6  -1  11    11297.78    11563.78    226.27 o 
   7  -1  11     6462.43     6432.66    143.75 o 
   8  -1  11      980.03      937.45     51.80 o 
   9  -1  11       48.55       39.67     26.34 o 
 -12   0  11     2678.35     2811.51     65.49 o 
 -11   0  11     3254.55     3191.80     70.13 o 
 -10   0  11     1009.38      992.29     36.05 o 
  -9   0  11      125.23      150.74     18.48 o 
  -8   0  11      393.79      395.56     20.12 o 
  -7   0  11     1143.17     1108.26     29.86 o 
  -6   0  11     1011.95     1024.55     47.36 o 
  -5   0  11      769.33      785.16     42.05 o 
  -4   0  11     4082.07     4186.47     64.85 o 
  -3   0  11    10000.26     9859.42    131.15 o 
  -2   0  11    16424.84    16208.91    204.44 o 
  -1   0  11    29445.87    29129.56    439.12 o 
   0   0  11    24798.49    24117.97    310.79 o 
   1   0  11    23604.53    23919.67    335.18 o 
   2   0  11     7679.62     7808.94    127.27 o 
   3   0  11     3124.75     3291.05     67.65 o 
   4   0  11     3691.10     3860.24     76.62 o 
   5   0  11     4561.44     4511.79    317.48 o 
   6   0  11     1683.05     1695.37     63.48 o 
   7   0  11      291.30      322.66     55.42 o 
   8   0  11      316.78      364.58     37.86 o 
   9   0  11     1241.04     1218.55     83.91 o 
 -12   1  11      277.86      279.23     24.65 o 
 -11   1  11       43.39       44.03     28.59 o 
 -10   1  11        6.38       15.67     21.55 o 
  -9   1  11     1530.28     1559.32     43.14 o 
  -8   1  11     2763.24     2693.01     58.70 o 
  -7   1  11     9802.22     9777.97    134.81 o 
  -6   1  11     7403.79     7717.48    109.88 o 
  -5   1  11     5551.14     5601.54    161.54 o 
  -4   1  11     6400.56     6486.03     92.09 o 
  -3   1  11    13157.61    13337.76    276.31 o 
  -2   1  11    17863.71    17718.24    252.44 o 
  -1   1  11    20260.87    19961.35    282.50 o 
   0   1  11    13301.56    13290.91    196.78 o 
   1   1  11     6145.15     6243.54    106.03 o 
   2   1  11     1769.94     1938.83     49.12 o 
   3   1  11      164.04      155.75     19.25 o 
   4   1  11       24.70       14.78     30.37 o 
   5   1  11      158.91      175.99     28.56 o 
   6   1  11       29.72       14.55     36.94 o 
   7   1  11       26.36       68.01     27.21 o 
   8   1  11      279.30      267.38     50.09 o 
   9   1  11     1091.91     1038.21     80.15 o 
 -13   2  11      506.67      493.43     44.46 o 
 -12   2  11      559.16      513.47     46.34 o 
 -11   2  11      863.15      971.02     64.50 o 
 -10   2  11     1163.69     1116.39     37.36 o 
  -9   2  11     1744.56     1806.07     43.43 o 
  -8   2  11     1511.14     1633.70     37.24 o 
  -7   2  11     7753.03     7930.78    112.79 o 
  -6   2  11    11400.10    11481.38    186.37 o 
  -5   2  11     7161.52     7401.64    179.48 o 
  -4   2  11     1487.27     1494.38     48.56 o 
  -3   2  11      814.37      723.20     23.92 o 
  -2   2  11     1749.42     1813.61     44.44 o 
  -1   2  11      864.75      836.06     30.36 o 
   0   2  11     3841.62     3707.34     86.78 o 
   1   2  11     3319.56     3130.96     64.93 o 
   2   2  11       13.81       40.04     14.93 o 
   3   2  11      278.67      339.28     25.34 o 
   4   2  11      563.42      557.27     46.96 o 
   5   2  11      470.86      477.83     58.24 o 
   6   2  11        6.00       28.80     35.07 o 
   7   2  11      265.96      333.13     53.85 o 
   8   2  11       10.22       52.60     41.33 o 
 -13   3  11     1498.63     1523.86     67.00 o 
 -12   3  11      758.21      803.88     49.47 o 
 -11   3  11      348.92      359.31     28.30 o 
 -10   3  11      138.18      179.99     22.65 o 
  -9   3  11      298.87      330.66     21.86 o 
  -8   3  11     3370.85     3299.89    133.55 o 
  -7   3  11     3638.07     3657.79    108.27 o 
  -6   3  11    10102.43     9932.27    155.54 o 
  -5   3  11     7845.75     7807.53    128.52 o 
  -4   3  11     1020.16      982.50     32.53 o 
  -3   3  11      104.94      133.69     16.46 o 
  -2   3  11       24.29       49.48     19.34 o 
  -1   3  11     1073.01     1069.55     43.37 o 
   0   3  11     2328.64     2374.28     65.75 o 
   1   3  11     4325.92     4264.62     98.07 o 
   2   3  11     1270.03     1332.21     50.92 o 
   3   3  11       82.37      119.68     29.43 o 
   4   3  11     1532.32     1482.18     83.28 o 
   5   3  11     1074.10     1245.48     80.15 o 
   6   3  11      401.01      417.04     55.73 o 
   7   3  11       66.70      117.72     46.34 o 
   8   3  11      445.51      443.96     64.50 o 
 -13   4  11      526.53      520.98     47.59 o 
 -12   4  11     1202.38     1274.91     68.25 o 
 -11   4  11     1856.09     1600.53     78.27 o 
 -10   4  11      913.07      946.75     41.59 o 
  -9   4  11      686.17      686.88     36.95 o 
  -8   4  11     1863.37     1876.41     57.57 o 
  -7   4  11     2613.25     2723.45     84.53 o 
  -6   4  11     7861.79     7689.42    153.47 o 
  -5   4  11     8180.00     7945.51    126.40 o 
  -4   4  11    10782.84    10390.85    158.57 o 
  -3   4  11     3693.15     3576.36     83.23 o 
  -2   4  11       31.51       13.46     15.50 o 
  -1   4  11       65.28      106.91     28.49 o 
   0   4  11     1080.18      972.15     43.81 o 
   1   4  11       46.43       61.20     41.33 o 
   2   4  11      559.82      605.86     39.40 o 
   3   4  11       34.01       60.11     32.56 o 
   4   4  11     2228.44     2268.44     71.06 o 
   5   4  11     7038.65     7206.75    216.66 o 
   6   4  11     5558.40     5512.30    182.22 o 
   7   4  11     4294.87     4441.52    162.18 o 
 -13   5  11     1317.62     1231.08     70.13 o 
 -12   5  11     3701.21     3780.90    134.00 o 
 -11   5  11     6721.96     6727.09    206.64 o 
 -10   5  11     6381.30     6359.52    146.53 o 
  -9   5  11     2391.67     2366.13     82.34 o 
  -8   5  11      863.61      935.22     42.20 o 
  -7   5  11     1633.08     1720.92     68.88 o 
  -6   5  11     5659.86     5631.52    120.53 o 
  -5   5  11     5443.25     5238.63     92.68 o 
  -4   5  11     3416.34     3524.11     83.24 o 
  -3   5  11     1034.31     1093.86     43.83 o 
  -2   5  11      878.00      862.69     41.15 o 
  -1   5  11     4027.64     4070.77     95.64 o 
   0   5  11     3021.45     2894.76     96.12 o 
   1   5  11     5368.93     5135.35    116.23 o 
   2   5  11     3743.84     3595.61    119.29 o 
   3   5  11     3302.22     3343.20    129.62 o 
   4   5  11     4470.65     4401.45    153.42 o 
   5   5  11     5766.21     5963.56    136.60 o 
   6   5  11     6590.16     6996.98    219.16 o 
   7   5  11     4209.21     4551.73    168.44 o 
 -13   6  11     2724.09     2664.41    109.58 o 
 -12   6  11     2783.12     2846.63    113.97 o 
 -11   6  11     6421.37     6460.10    137.34 o 
 -10   6  11     6523.23     6571.92    204.76 o 
  -9   6  11     2153.41     2194.30     67.47 o 
  -8   6  11      533.89      548.82     88.29 o 
  -7   6  11      533.14      499.39     35.39 o 
  -6   6  11     1194.36     1213.26    161.24 o 
  -5   6  11       18.34       61.80     19.70 o 
  -4   6  11      356.75      390.91     37.88 o 
  -3   6  11      858.11      747.09     42.27 o 
  -2   6  11     8170.31     8259.81    162.94 o 
  -1   6  11    10320.22     9839.43    188.18 o 
   0   6  11    14983.08    14494.35    261.45 o 
   1   6  11    10384.40    10089.53    209.77 o 
   2   6  11     5072.55     5158.50    171.57 o 
   3   6  11     2233.33     2291.21    108.96 o 
   4   6  11     2150.13     2169.10    108.33 o 
   5   6  11     1127.15     1175.97     85.16 o 
   6   6  11     1328.07     1457.76    103.32 o 
 -13   7  11      836.98      871.02     66.38 o 
 -12   7  11      604.78      678.78     61.37 o 
 -11   7  11      525.16      522.13     39.18 o 
 -10   7  11       59.61       79.54     24.57 o 
  -9   7  11        1.43       11.60     30.06 o 
  -8   7  11      358.53      335.63     43.83 o 
  -7   7  11     1871.42     1835.34     83.91 o 
  -6   7  11     6740.13     6732.25    165.94 o 
  -5   7  11     6332.33     6142.84    138.07 o 
  -4   7  11     6441.26     6222.30    131.50 o 
  -3   7  11     3476.14     3323.59     86.56 o 
  -2   7  11     3153.26     2992.53    115.84 o 
  -1   7  11     3445.81     3419.13    106.14 o 
   0   7  11     4799.39     4875.95    115.54 o 
   1   7  11     5707.55     5697.81    129.95 o 
   2   7  11     2352.88     2227.34    105.20 o 
   3   7  11      623.74      566.07     64.50 o 
   4   7  11       15.22       25.67     43.21 o 
   5   7  11       27.76      -25.67     43.21 o 
 -13   8  11      427.54      350.66     52.60 o 
 -12   8  11      182.11      159.68     43.83 o 
 -11   8  11      265.14      264.25     45.71 o 
 -10   8  11       35.62       67.63     37.57 o 
  -9   8  11       29.68       83.28     37.57 o 
  -8   8  11      772.88      835.96     61.99 o 
  -7   8  11     2920.79     2791.53    113.34 o 
  -6   8  11     4590.67     4356.65    103.39 o 
  -5   8  11     4059.33     3897.34    168.13 o 
  -4   8  11     1981.07     2013.52     67.52 o 
  -3   8  11     1562.32     1413.79     59.80 o 
  -2   8  11      581.75      528.78     57.30 o 
  -1   8  11     1289.79     1307.94     58.00 o 
   0   8  11     1425.08     1288.83     56.89 o 
   1   8  11     2843.79     2796.54    122.11 o 
   2   8  11     1679.23     1730.15    100.19 o 
   3   8  11      526.00      603.01     68.88 o 
   4   8  11      145.55      149.03     53.23 o 
 -12   9  11      163.53      196.00     46.96 o 
 -11   9  11      319.48      371.33     54.48 o 
 -10   9  11      205.55      183.47     45.09 o 
  -9   9  11      134.94       90.17     41.33 o 
  -8   9  11       25.75       30.06     37.57 o 
  -7   9  11      784.92      666.89     64.50 o 
  -6   9  11     1583.35     1595.04     61.06 o 
  -5   9  11     3299.38     3266.30     92.99 o 
  -4   9  11     2496.45     2447.50     77.22 o 
  -3   9  11     2189.78     1970.35     68.85 o 
  -2   9  11     1411.29     1167.30     54.90 o 
  -1   9  11      960.73      937.09     55.54 o 
   0   9  11     1185.25     1174.72     87.67 o 
   1   9  11     1672.11     1699.46    103.32 o 
   2   9  11     1876.01     1795.90    105.83 o 
   3   9  11      821.57      948.04     87.67 o 
 -12  10  11      212.59      208.52     51.97 o 
 -11  10  11      702.24      733.89     72.01 o 
 -10  10  11     2217.04     2275.55    110.21 o 
  -9  10  11     1084.00     1093.94     81.40 o 
  -8  10  11      830.64      738.90     68.88 o 
  -7  10  11     1054.59     1024.44     81.40 o 
  -6  10  11     3182.41     2993.03     88.56 o 
  -5  10  11     6169.52     6027.00    164.37 o 
  -4  10  11     6230.46     6028.17    139.25 o 
  -3  10  11     4712.62     4678.44    185.66 o 
  -2  10  11     1040.59     1096.66     58.65 o 
  -1  10  11      210.25      239.38     37.63 o 
   0  10  11      125.01       86.41     50.09 o 
   1  10  11       96.08       87.67     52.60 o 
 -11  11  11     3217.00     3517.27    145.27 o 
 -10  11  11     4577.75     4850.42    175.33 o 
  -9  11  11     4236.05     3988.79    154.04 o 
  -8  11  11     3817.85     3958.73    153.42 o 
  -7  11  11     1678.18     1531.65     97.06 o 
  -6  11  11     2121.29     2142.84     76.59 o 
  -5  11  11     2689.06     2713.86     89.54 o 
  -4  11  11     2375.74     2329.96    112.71 o 
  -3  11  11     1642.58     1533.95     67.73 o 
  -2  11  11      296.47      315.04     41.18 o 
  -1  11  11      111.81      117.10     50.72 o 
   0  11  11      532.18      467.76     73.26 o 
 -10  12  11     3396.61     3390.16    145.27 o 
  -9  12  11     3149.82     3311.89    147.15 o 
  -8  12  11     1126.47     1457.76    100.82 o 
  -7  12  11      205.96      217.91     56.98 o 
  -6  12  11       10.30       12.20     30.91 o 
  -5  12  11       40.55       66.38     33.21 o 
  -4  12  11       13.79      -15.97     31.84 o 
  -3  12  11       60.24       47.66     34.76 o 
  -2  12  11      172.94      179.09     60.74 o 
   0 -12  12     1573.26     1457.13    103.95 o 
   1 -12  12     2313.40     2357.58    123.36 o 
   2 -12  12     6113.45     6318.06    152.40 o 
   3 -12  12     3979.21     4263.15    119.22 o 
   4 -12  12     1930.63     1866.47    122.73 o 
   5 -12  12     1643.22     1628.63     74.29 o 
   6 -12  12     1578.82     1620.25     73.70 o 
   7 -12  12      986.93      934.27     92.68 o 
  -2 -11  12     1129.89     1182.23     87.04 o 
  -1 -11  12     1318.51     1289.31     93.93 o 
   0 -11  12     1226.79     1361.32     95.18 o 
   1 -11  12     2650.14     2442.12    119.60 o 
   2 -11  12     3430.97     3325.01     99.72 o 
   3 -11  12     2275.22     2329.35     81.46 o 
   4 -11  12     1502.55     1486.60    147.15 o 
   5 -11  12      242.66      275.49     40.03 o 
   6 -11  12        7.16      -29.51     29.51 o 
   7 -11  12        2.74      -18.16     46.34 o 
   8 -11  12      113.21       60.11     52.60 o 
   9 -11  12       67.10       65.75     53.85 o 
  -4 -10  12     1548.90     1602.40     97.68 o 
  -3 -10  12     1638.47     1402.03     88.92 o 
  -2 -10  12      998.83      961.82     81.40 o 
  -1 -10  12      387.23      441.46     61.37 o 
   0 -10  12      187.43      162.81     48.84 o 
   1 -10  12      254.64      294.59     36.43 o 
   2 -10  12      871.43      846.12     53.11 o 
   3 -10  12     1190.70     1297.30     61.10 o 
   4 -10  12      659.95      623.88     48.91 o 
   5 -10  12      102.84      113.34     31.44 o 
   6 -10  12       16.90       29.05     29.13 o 
   7 -10  12      212.46      170.32     50.72 o 
   8 -10  12      225.13      200.38     54.48 o 
   9 -10  12       11.51        0.63     46.96 o 
  -5  -9  12      510.74      549.16     63.87 o 
  -4  -9  12      833.02      850.98     73.89 o 
  -3  -9  12     2007.44     1823.45     95.18 o 
  -2  -9  12     1206.92     1349.43     83.91 o 
  -1  -9  12      267.99      360.68     52.60 o 
   0  -9  12       50.28       40.46     25.39 o 
   1  -9  12       16.71       43.62     25.19 o 
   2  -9  12     1477.86     1490.45     61.50 o 
   3  -9  12     2111.82     2225.27     75.45 o 
   4  -9  12     1385.74     1342.88     61.08 o 
   5  -9  12      774.35      799.35     61.68 o 
   6  -9  12       71.43       28.10     25.58 o 
   7  -9  12      233.49      273.02     55.73 o 
   8  -9  12      429.21      450.85     66.38 o 
   9  -9  12      284.77      254.86     55.10 o 
  10  -9  12      405.50      384.48     66.38 o 
  -6  -8  12      268.18      256.74     51.35 o 
  -5  -8  12      628.79      623.68     63.24 o 
  -4  -8  12     1317.20     1373.22     83.91 o 
  -3  -8  12     3157.72     3150.33    125.24 o 
  -2  -8  12     3831.75     3541.70    134.00 o 
  -1  -8  12     3551.91     3680.71    138.39 o 
   0  -8  12      453.62      463.33     36.81 o 
   1  -8  12      336.56      316.17     33.61 o 
   2  -8  12       91.16       97.24     26.79 o 
   3  -8  12      377.66      360.33     36.18 o 
   4  -8  12      144.35      181.80     30.71 o 
   5  -8  12      140.07      150.43     28.94 o 
   6  -8  12      529.13      491.41     40.48 o 
   7  -8  12     1896.72     1761.46     98.31 o 
   8  -8  12     3575.92     3671.32    146.53 o 
   9  -8  12     3902.85     3995.68    159.05 o 
  10  -8  12     3192.07     3345.07    145.27 o 
  -6  -7  12     1003.11      986.24     69.51 o 
  -5  -7  12      965.30      883.55     67.63 o 
  -4  -7  12     1829.54     1906.10     91.42 o 
  -3  -7  12     3190.95     3395.17    127.12 o 
  -2  -7  12     4964.15     4668.83    155.29 o 
  -1  -7  12     2819.70     2729.14     93.93 o 
   0  -7  12      623.90      573.94     37.81 o 
   1  -7  12      484.14      475.96     35.99 o 
   2  -7  12     3387.24     3539.20    119.60 o 
   3  -7  12     3007.07     2985.75     83.68 o 
   4  -7  12     1600.53     1489.36     60.21 o 
   5  -7  12     2521.70     2288.76     82.03 o 
   6  -7  12     3731.44     3774.54     99.31 o 
   7  -7  12     6311.70     5877.99    193.49 o 
   8  -7  12     8237.54     8095.93    246.72 o 
   9  -7  12     8539.33     8273.77    252.35 o 
  10  -7  12     3782.61     3762.11    153.42 o 
  -8  -6  12     2462.96     2530.79     90.21 o 
  -7  -6  12     3177.55     3304.48    126.18 o 
  -6  -6  12     1236.03     1330.61    139.01 o 
  -5  -6  12      224.16      227.70     28.74 o 
  -4  -6  12       13.62       23.81     21.64 o 
  -3  -6  12      263.63      242.33     40.08 o 
  -2  -6  12       42.02       79.53     33.81 o 
  -1  -6  12      294.24      314.12     29.95 o 
   0  -6  12      724.52      756.13     53.54 o 
   1  -6  12     4529.08     4608.95    105.96 o 
   2  -6  12     7122.46     7258.06    149.38 o 
   3  -6  12    17511.03    16985.90    300.87 o 
   4  -6  12     9399.80     9643.72    188.60 o 
   5  -6  12     5261.16     5257.82    120.84 o 
   6  -6  12     2834.50     2783.79     80.41 o 
   7  -6  12     2814.06     2705.74    120.85 o 
   8  -6  12     1575.94     1753.31     99.56 o 
   9  -6  12     2849.27     2569.86    119.60 o 
  10  -6  12     2513.12     2530.41    119.60 o 
  11  -6  12      585.13      623.05     71.38 o 
  -9  -5  12      636.81      678.71     51.27 o 
  -8  -5  12      921.22     1022.61     58.27 o 
  -7  -5  12      507.83      465.44     35.41 o 
  -6  -5  12       34.56       38.20     21.70 o 
  -5  -5  12      368.53      371.16     31.60 o 
  -4  -5  12     3109.02     3261.15    111.44 o 
  -3  -5  12     5836.56     5759.47    103.31 o 
  -2  -5  12     2984.79     2957.00     75.08 o 
  -1  -5  12     2420.16     2319.33     66.20 o 
   0  -5  12     6289.94     6088.09    132.75 o 
   1  -5  12     4736.82     4662.27    105.55 o 
   2  -5  12     9472.57     9655.93    184.62 o 
   3  -5  12     7215.50     6951.21    143.46 o 
   4  -5  12     6106.39     6132.64    131.70 o 
   5  -5  12     4326.10     4342.70    112.09 o 
   6  -5  12      406.98      360.68     51.97 o 
   7  -5  12       17.51       34.44     36.32 o 
   8  -5  12       38.76       76.39     40.08 o 
   9  -5  12      209.21      162.81     46.96 o 
  10  -5  12      488.60      432.69     60.74 o 
  11  -5  12      233.05      162.81     51.35 o 
  -9  -4  12       80.11       58.39     21.34 o 
  -8  -4  12       87.82       84.64     27.44 o 
  -7  -4  12        1.04       -0.68     19.02 o 
  -6  -4  12      134.56      150.99     19.01 o 
  -5  -4  12       71.35       77.87     16.85 o 
  -4  -4  12     1909.81     1869.17     47.80 o 
  -3  -4  12     6249.32     6074.05    128.50 o 
  -2  -4  12     7181.45     7133.73    137.79 o 
  -1  -4  12     4230.27     4074.86    157.17 o 
   0  -4  12      133.90      141.13     21.31 o 
   1  -4  12      136.12      179.19     24.61 o 
   2  -4  12     3901.12     3999.94     95.19 o 
   3  -4  12     2802.29     2817.32     76.36 o 
   4  -4  12     4997.10     4904.79    112.19 o 
   5  -4  12     6294.10     6273.59    154.35 o 
   6  -4  12     1221.39     1096.45     77.65 o 
   7  -4  12       74.45       99.56     38.82 o 
   8  -4  12       34.22       25.67     37.57 o 
   9  -4  12       81.03       92.68     42.58 o 
  10  -4  12      408.48      390.11     58.24 o 
 -10  -3  12      101.14      101.34     21.86 o 
  -9  -3  12      409.66      382.83     28.30 o 
  -8  -3  12      581.99      601.55     32.31 o 
  -7  -3  12       10.51       18.84     15.29 o 
  -6  -3  12      135.50      128.96     18.88 o 
  -5  -3  12      483.89      481.74     31.66 o 
  -4  -3  12      537.45      508.44     35.38 o 
  -3  -3  12     2529.25     2593.44     55.20 o 
  -2  -3  12     4699.50     4643.83     83.60 o 
  -1  -3  12     5751.10     5664.49    170.33 o 
   0  -3  12     1091.98     1186.77     47.32 o 
   1  -3  12     1125.12     1195.62     46.47 o 
   2  -3  12     1586.17     1659.74     71.70 o 
   3  -3  12     3206.17     3284.78     94.55 o 
   4  -3  12     5495.12     5470.34    119.49 o 
   5  -3  12     5502.54     5211.80    132.44 o 
   6  -3  12     3738.45     3842.89    142.14 o 
   7  -3  12      961.74      847.23     70.76 o 
   8  -3  12       29.50       56.98     38.20 o 
   9  -3  12      676.87      636.83     65.75 o 
  10  -3  12       30.14       -9.39     38.82 o 
 -11  -2  12       38.45       49.67     26.45 o 
 -10  -2  12       18.28      -19.01     22.07 o 
  -9  -2  12      640.32      635.24     41.91 o 
  -8  -2  12     1784.67     1704.20     72.01 o 
  -7  -2  12     1559.31     1504.90     41.75 o 
  -6  -2  12      405.38      421.97     24.79 o 
  -5  -2  12     1644.52     1574.81     68.25 o 
  -4  -2  12     1829.62     1829.99     56.00 o 
  -3  -2  12     5979.69     5627.56     95.29 o 
  -2  -2  12    17116.74    16304.13    235.39 o 
  -1  -2  12    18217.29    17319.77    249.25 o 
   0  -2  12    15907.10    15126.99    265.43 o 
   1  -2  12     3439.08     3159.02     81.72 o 
   2  -2  12     1495.66     1473.22     52.01 o 
   3  -2  12      827.94      983.35     44.25 o 
   4  -2  12     1137.96     1122.63     47.15 o 
   5  -2  12     1390.93     1274.91     79.53 o 
   6  -2  12      272.21      177.21     42.58 o 
   7  -2  12       15.28        6.89     35.69 o 
   8  -2  12     2545.91     2470.92    112.09 o 
   9  -2  12     3494.52     3715.77    143.40 o 
  10  -2  12     3144.10     3106.50    127.12 o 
 -11  -1  12       31.00       37.47     24.64 o 
 -10  -1  12      483.89      473.77     29.58 o 
  -9  -1  12     2662.15     2712.87     74.30 o 
  -8  -1  12     5598.22     5548.33     86.79 o 
  -7  -1  12     8845.55     8742.99    124.86 o 
  -6  -1  12     9072.96     9107.26    172.82 o 
  -5  -1  12     6444.39     6532.39    111.04 o 
  -4  -1  12     6363.88     6445.76     92.71 o 
  -3  -1  12     6864.55     6888.43    135.88 o 
  -2  -1  12    10793.08    10137.06    155.62 o 
  -1  -1  12    13681.21    13035.68    194.51 o 
   0  -1  12     8526.93     8493.99    163.15 o 
   1  -1  12      986.66      990.63     43.17 o 
   2  -1  12      768.25      831.77     41.59 o 
   3  -1  12     2820.47     2730.43     74.77 o 
   4  -1  12     3574.59     3550.95     88.92 o 
   5  -1  12     1764.90     1766.46     90.80 o 
   6  -1  12     2936.22     2963.73    120.85 o 
   7  -1  12     2814.06     2940.56    121.48 o 
   8  -1  12     4122.72     4250.54    152.16 o 
   9  -1  12     4921.36     4936.83    170.32 o 
  10  -1  12     5174.89     5231.77    176.58 o 
 -12   0  12     1707.31     1779.61     82.03 o 
 -11   0  12     1071.85     1080.18     40.80 o 
 -10   0  12     1778.37     1704.21     48.90 o 
  -9   0  12     5588.23     5521.17    104.03 o 
  -8   0  12     8778.49     8698.42    160.70 o 
  -7   0  12    13578.94    13799.15    184.74 o 
  -6   0  12    13024.26    12828.12    195.51 o 
  -5   0  12     4910.28     4900.39     88.74 o 
  -4   0  12      374.23      396.41     20.34 o 
  -3   0  12       29.08       25.88     12.45 o 
  -2   0  12      182.48      186.11     17.95 o 
  -1   0  12      101.27      137.62     22.76 o 
   0   0  12      297.25      364.71     29.83 o 
   1   0  12      543.26      511.10     34.30 o 
   2   0  12     7587.01     7700.12    153.18 o 
   3   0  12     9604.17     9467.38    181.07 o 
   4   0  12    10430.39    10848.03    203.63 o 
   5   0  12     6529.55     6792.22    204.76 o 
   6   0  12     4265.87     4320.04    151.54 o 
   7   0  12     2781.10     2843.50    118.97 o 
   8   0  12     1042.27      971.84     78.27 o 
   9   0  12     2021.63     1933.03    100.82 o 
 -12   1  12     2449.61     2465.96     70.39 o 
 -11   1  12     2247.38     2283.51     66.14 o 
 -10   1  12     1334.28     1384.03     44.16 o 
  -9   1  12     1593.23     1613.05     53.13 o 
  -8   1  12     1188.80     1194.78     33.22 o 
  -7   1  12     2426.24     2464.55     65.98 o 
  -6   1  12     1777.69     1712.75     38.50 o 
  -5   1  12      481.81      455.96     24.81 o 
  -4   1  12      601.35      629.00     37.24 o 
  -3   1  12     5183.73     5345.51     93.23 o 
  -2   1  12     3018.08     2918.73     64.03 o 
  -1   1  12     4185.20     4239.56     96.53 o 
   0   1  12      765.77      775.52     39.78 o 
   1   1  12     1126.79     1118.06     45.79 o 
   2   1  12     2115.54     2227.21     67.50 o 
   3   1  12     4190.79     4647.14    169.38 o 
   4   1  12     5668.02     5706.41    178.46 o 
   5   1  12     5607.06     5619.37    179.71 o 
   6   1  12     1484.51     1491.57     87.04 o 
   7   1  12      631.80      683.17     67.00 o 
   8   1  12      245.06      163.43     49.47 o 
   9   1  12      433.02      481.54     62.62 o 
 -12   2  12     1733.09     1704.00     56.21 o 
 -11   2  12      955.95     1051.99     63.87 o 
 -10   2  12      113.04      146.67     23.42 o 
  -9   2  12      177.96      209.15     20.07 o 
  -8   2  12       22.45       37.30     14.80 o 
  -7   2  12       39.33       59.12     23.38 o 
  -6   2  12      390.15      376.45     23.59 o 
  -5   2  12      329.83      336.56     22.01 o 
  -4   2  12       55.54       72.61     15.03 o 
  -3   2  12     4350.88     4440.01     90.86 o 
  -2   2  12     5661.23     5544.41     96.91 o 
  -1   2  12     2737.10     2811.81     74.61 o 
   0   2  12      848.69      982.17     44.27 o 
   1   2  12       65.93       56.28     19.47 o 
   2   2  12      868.69      863.99     44.77 o 
   3   2  12     2875.02     2951.11     80.29 o 
   4   2  12     3425.11     3499.74    132.75 o 
   5   2  12     4710.41     4892.37    165.31 o 
   6   2  12     2782.41     2944.94    123.98 o 
   7   2  12     1106.99     1085.80     83.28 o 
   8   2  12      120.09      125.86     47.59 o 
 -12   3  12     1345.46     1464.64     75.77 o 
 -11   3  12      590.10      547.91     50.72 o 
 -10   3  12      663.50      625.56     54.48 o 
  -9   3  12       53.76       50.97     20.35 o 
  -8   3  12       76.82       95.96     22.13 o 
  -7   3  12       21.54       57.42     19.26 o 
  -6   3  12      213.51      206.96     24.57 o 
  -5   3  12      670.38      606.65     64.17 o 
  -4   3  12       24.17       57.64     14.45 o 
  -3   3  12      108.49      117.77     16.84 o 
  -2   3  12     4344.21     4374.03     98.28 o 
  -1   3  12     8439.50     8141.96    158.96 o 
   0   3  12    10090.49     9648.96    183.30 o 
   1   3  12     3854.89     3897.03     95.42 o 
   2   3  12     4091.75     4119.60    157.49 o 
   3   3  12     1641.42     1813.42     62.43 o 
   4   3  12     3256.08     3483.46    133.38 o 
   5   3  12     5765.24     5784.06    187.86 o 
   6   3  12     5527.54     5661.33    190.36 o 
   7   3  12     2779.87     2815.95    125.86 o 
   8   3  12      482.22      453.36     65.75 o 
 -13   4  12      427.49      420.17     47.59 o 
 -12   4  12     1111.91     1057.62     67.00 o 
 -11   4  12     1395.87     1413.30     76.39 o 
 -10   4  12     1175.22     1210.77    151.54 o 
  -9   4  12        3.08      -18.58     21.92 o 
  -8   4  12      545.84      544.01     35.48 o 
  -7   4  12     1440.02     1450.28     52.16 o 
  -6   4  12     1258.46     1382.63     51.71 o 
  -5   4  12      367.49      390.41     25.91 o 
  -4   4  12     2472.42     2501.96     68.63 o 
  -3   4  12     3181.75     3057.71     93.61 o 
  -2   4  12     8657.73     8427.37    133.28 o 
  -1   4  12    19927.84    19107.02    329.65 o 
   0   4  12    10683.48    10069.56    191.72 o 
   1   4  12    10879.30    10822.94    233.88 o 
   2   4  12     5385.87     5440.04    126.84 o 
   3   4  12     1118.29     1189.75     75.14 o 
   4   4  12      718.28      686.92     67.00 o 
   5   4  12     1729.45     1599.27     96.43 o 
   6   4  12     1177.12     1101.46     87.67 o 
   7   4  12      319.69      353.79     60.74 o 
 -13   5  12        9.38      -27.55     30.68 o 
 -12   5  12        1.95       42.58     32.56 o 
 -11   5  12       25.00       43.83     32.56 o 
 -10   5  12       25.48       28.94     21.89 o 
  -9   5  12      811.55      798.62     42.50 o 
  -8   5  12     3462.34     3380.36     87.97 o 
  -7   5  12    10532.97    10305.18    201.70 o 
  -6   5  12    20175.06    19374.54    314.18 o 
  -5   5  12    15031.05    14572.69    256.80 o 
  -4   5  12     6835.71     6565.56    134.38 o 
  -3   5  12     3932.75     3795.73     91.65 o 
  -2   5  12     5780.76     5719.29    122.87 o 
  -1   5  12     9910.88     9315.77    180.65 o 
   0   5  12     7070.25     6894.77    144.79 o 
   1   5  12     5419.88     5391.41    122.65 o 
   2   5  12      859.04      797.39     48.03 o 
   3   5  12       25.93       62.62     39.45 o 
   4   5  12      853.18      833.31     52.01 o 
   5   5  12     1225.78     1394.51     93.30 o 
   6   5  12      755.17      813.41     77.65 o 
 -13   6  12     1023.44     1025.69     72.01 o 
 -12   6  12     1639.46     1706.35     89.54 o 
 -11   6  12     2602.72     2764.97    107.39 o 
 -10   6  12     2145.36     2346.79     71.97 o 
  -9   6  12     4376.67     4258.46    149.66 o 
  -8   6  12     8850.12     8723.10    177.15 o 
  -7   6  12     6329.70     6144.74    182.85 o 
  -6   6  12    11503.30    11239.41    211.96 o 
  -5   6  12    12299.81    11851.65    218.07 o 
  -4   6  12     6629.94     6237.22    191.30 o 
  -3   6  12     1092.57     1074.90     47.82 o 
  -2   6  12      222.03      212.09     28.80 o 
  -1   6  12       38.38       43.03     22.09 o 
   0   6  12      164.66      164.24     28.94 o 
   1   6  12       32.57       69.52     24.99 o 
   2   6  12       15.82      -21.29     33.81 o 
   3   6  12      904.28      887.30     77.65 o 
   4   6  12     1638.22     1727.01    100.82 o 
   5   6  12     3182.65     3383.27    143.40 o 
 -13   7  12     2640.82     2799.04    119.60 o 
 -12   7  12     4295.54     4313.15    159.05 o 
 -11   7  12     4143.08     4270.18    106.68 o 
 -10   7  12     2973.84     2972.49    115.84 o 
  -9   7  12      842.44      958.06     67.00 o 
  -8   7  12     1741.80     1609.92     83.91 o 
  -7   7  12     1974.82     2117.75     96.43 o 
  -6   7  12     2917.76     2972.43     81.23 o 
  -5   7  12     2933.71     2642.34    126.18 o 
  -4   7  12     1148.66     1062.88     49.57 o 
  -3   7  12        9.20       45.50     31.62 o 
  -2   7  12     1351.42     1200.79     54.68 o 
  -1   7  12     1034.35     1029.76     51.55 o 
   0   7  12      305.95      319.49     35.41 o 
   1   7  12        4.61        3.58     25.64 o 
   2   7  12       64.44       45.09     41.33 o 
   3   7  12      546.37      497.82     66.38 o 
   4   7  12      783.35      671.27     74.52 o 
 -12   8  12     2154.97     2370.11    107.08 o 
 -11   8  12     1639.78     1625.57     90.17 o 
 -10   8  12     1889.07     1937.41     95.18 o 
  -9   8  12      654.37      613.66     61.37 o 
  -8   8  12       18.66       48.22     36.32 o 
  -7   8  12      244.00      256.74     46.34 o 
  -6   8  12      515.61      561.04     40.37 o 
  -5   8  12     1316.35     1231.53     67.63 o 
  -4   8  12      140.40      161.36     30.68 o 
  -3   8  12      312.38      333.92     34.76 o 
  -2   8  12       12.96       20.78     27.24 o 
  -1   8  12      483.36      558.87    107.70 o 
   0   8  12      234.76      181.09     33.85 o 
   1   8  12      117.14      141.52     45.71 o 
   2   8  12       91.59      145.90     50.72 o 
   3   8  12      210.36      251.10     55.73 o 
 -12   9  12     1014.77     1020.68     80.15 o 
 -11   9  12     2176.73     2429.59    113.97 o 
 -10   9  12     2077.69     1980.62    100.82 o 
  -9   9  12     1232.98     1184.74     80.78 o 
  -8   9  12      119.47      159.05     44.46 o 
  -7   9  12        6.81      -28.18     33.81 o 
  -6   9  12      113.70      139.31     29.44 o 
  -5   9  12     1215.92     1233.07     55.78 o 
  -4   9  12      884.37      840.59     50.92 o 
  -3   9  12      100.26       87.75     30.47 o 
  -2   9  12      141.10       89.11     30.40 o 
  -1   9  12     1900.18     1789.08     72.16 o 
   0   9  12     1721.71     1628.70    101.44 o 
   1   9  12     2232.35     2181.62    117.10 o 
   2   9  12     1398.54     1442.73     96.43 o 
 -12  10  12     1469.62     1477.79     93.30 o 
 -11  10  12     1592.69     1716.37     99.56 o 
 -10  10  12     2090.80     2013.18    103.32 o 
  -9  10  12     1071.01     1078.91     85.16 o 
  -8  10  12      512.40      518.48     64.50 o 
  -7  10  12       29.25      -18.16     35.69 o 
  -6  10  12      421.93      456.34     42.89 o 
  -5  10  12      378.95      386.70     42.89 o 
  -4  10  12      304.51      342.63     45.71 o 
  -3  10  12      780.23      740.90     51.14 o 
  -2  10  12     2062.69     1909.96    169.70 o 
  -1  10  12     4819.84     4839.28    126.41 o 
   0  10  12     5724.62     5784.06    206.01 o 
   1  10  12     4297.75     3999.44    166.56 o 
 -11  11  12      197.37      162.81     54.48 o 
 -10  11  12      211.43      264.25     58.24 o 
  -9  11  12        0.49       -3.76     44.46 o 
  -8  11  12      269.04      299.94     56.98 o 
  -7  11  12     1558.28     1509.10     93.93 o 
  -6  11  12     4217.21     4284.20    115.52 o 
  -5  11  12     5010.14     5118.00    130.38 o 
  -4  11  12     3830.84     3514.82    230.12 o 
  -3  11  12     2310.98     2242.07     82.34 o 
  -2  11  12     1734.57     1786.69     77.26 o 
  -1  11  12     2178.89     2306.23    123.98 o 
  -9  12  12     1180.69     1266.14    100.82 o 
  -8  12  12     1791.83     1877.30    113.34 o 
  -7  12  12     2390.49     2497.85    128.37 o 
  -6  12  12     2921.93     3027.71    216.35 o 
  -5  12  12     4979.75     4806.24    129.51 o 
  -4  12  12     3183.91     3408.77    107.29 o 
  -3  12  12     1192.95     1215.17     87.67 o 
   1 -12  13       22.19       76.39     51.35 o 
   2 -12  13      100.71      164.89     39.67 o 
   3 -12  13      102.88      189.18     40.18 o 
   4 -12  13       13.06      -17.71     34.53 o 
   5 -12  13     1048.12     1091.19     69.06 o 
   6 -12  13     1757.94     1757.58     81.68 o 
  -1 -11  13       14.55      -27.55     44.46 o 
   0 -11  13      515.38      412.66     65.12 o 
   1 -11  13      956.40      983.73     89.54 o 
   2 -11  13      115.73      183.78     40.08 o 
   3 -11  13      207.96      180.21     36.48 o 
   4 -11  13      721.20      664.75     52.25 o 
   5 -11  13      716.51      812.77     58.55 o 
   6 -11  13     1094.83     1095.75     76.39 o 
   7 -11  13     2222.14     1886.69    113.34 o 
   8 -11  13     1042.78     1017.55     93.93 o 
  -3 -10  13       72.18       83.91     46.34 o 
  -2 -10  13       16.85       60.11     43.21 o 
  -1 -10  13       18.94       -1.25     38.82 o 
   0 -10  13      786.97      738.90     75.14 o 
   1 -10  13     1049.53     1073.35     59.25 o 
   2 -10  13      491.45      563.32     47.03 o 
   3 -10  13      255.93      250.04     36.87 o 
   4 -10  13      252.05      296.04     40.08 o 
   5 -10  13      364.39      367.95     43.33 o 
   6 -10  13     1164.37     1037.21     62.62 o 
   7 -10  13      870.04      711.34     80.15 o 
   8 -10  13     2149.07     2238.61    120.85 o 
   9 -10  13     1822.85     1799.65    110.21 o 
  -5  -9  13        0.06       25.67     43.21 o 
  -4  -9  13        2.26       15.03     40.08 o 
  -3  -9  13       77.91       48.84     42.58 o 
  -2  -9  13      235.69      241.08     52.60 o 
  -1  -9  13       24.45       38.82     40.70 o 
   0  -9  13      189.53      138.09     31.84 o 
   1  -9  13     1434.02     1336.13     58.76 o 
   2  -9  13     3986.06     3883.93    103.98 o 
   3  -9  13     2146.79     2224.93     77.22 o 
   4  -9  13      545.03      495.53     43.37 o 
   5  -9  13      899.00      858.55     65.75 o 
   6  -9  13     2165.82     2296.02     83.60 o 
   7  -9  13     2456.41     2442.12    125.24 o 
   8  -9  13     3951.59     4112.77    164.69 o 
   9  -9  13     3037.01     2877.31    136.51 o 
  -6  -8  13        0.88       -7.51     40.08 o 
  -5  -8  13      275.76      308.71     53.23 o 
  -4  -8  13      372.76      349.41     54.48 o 
  -3  -8  13      109.53      209.15     47.59 o 
  -2  -8  13      250.96      257.99     48.84 o 
  -1  -8  13      403.85      428.94     55.73 o 
   0  -8  13     2052.71     2056.23     70.39 o 
   1  -8  13     6367.90     6186.36    138.30 o 
   2  -8  13     9621.12     9350.10    188.83 o 
   3  -8  13    10670.97    10261.37    248.91 o 
   4  -8  13     5272.75     5234.43    150.91 o 
   5  -8  13     1132.54     1211.26     59.97 o 
   6  -8  13      969.06      928.71     55.41 o 
   7  -8  13     2291.47     2252.38    114.59 o 
   8  -8  13     1998.55     2260.52    116.47 o 
   9  -8  13      938.81      875.40     84.53 o 
  10  -8  13      392.16      410.15     68.25 o 
  -7  -7  13        2.99       21.29     37.57 o 
  -6  -7  13      205.23      303.70     48.84 o 
  -5  -7  13     1997.71     1944.30     94.55 o 
  -4  -7  13     3697.30     3467.81    130.87 o 
  -3  -7  13     7074.55     6655.08    202.26 o 
  -2  -7  13     5300.04     5154.12    169.70 o 
  -1  -7  13     4497.31     4493.51    106.81 o 
   0  -7  13     5048.59     4899.54    114.17 o 
   1  -7  13     4039.95     3978.74     99.96 o 
   2  -7  13     2796.17     2726.27     80.08 o 
   3  -7  13     8754.55     8475.64    174.00 o 
   4  -7  13     7051.06     7081.14    152.53 o 
   5  -7  13     1498.57     1449.09     97.68 o 
   6  -7  13        1.46       40.39     26.57 o 
   7  -7  13      740.02      792.75     75.77 o 
   8  -7  13      867.94      837.83     80.78 o 
   9  -7  13      250.39      212.28     56.36 o 
  10  -7  13       97.25       93.93     51.97 o 
  -8  -6  13     1052.92     1178.80     52.18 o 
  -7  -6  13      896.68      856.19     51.97 o 
  -6  -6  13     1555.92     1612.42     83.28 o 
  -5  -6  13     4615.93     4759.62    157.17 o 
  -4  -6  13     6653.67     6368.92    192.24 o 
  -3  -6  13    13878.93    13303.90    345.03 o 
  -2  -6  13     6379.85     6323.83    194.74 o 
  -1  -6  13     2075.75     2079.32     87.35 o 
   0  -6  13      150.71      155.26     26.02 o 
   1  -6  13      156.40      194.31     41.64 o 
   2  -6  13      919.56      956.89     92.99 o 
   3  -6  13     1197.44     1200.42     53.58 o 
   4  -6  13      118.32      104.95     36.32 o 
   5  -6  13       11.56       10.69     22.77 o 
   6  -6  13     1519.46     1577.98     93.93 o 
   7  -6  13     3162.36     3056.40    129.62 o 
   8  -6  13     3095.65     3040.12    134.00 o 
   9  -6  13     1553.25     1596.14    100.82 o 
  10  -6  13     1143.08     1125.88     91.42 o 
  -9  -5  13     2408.23     2583.52     71.49 o 
  -8  -5  13     2702.05     2793.94     92.81 o 
  -7  -5  13     1224.68     1247.46     50.06 o 
  -6  -5  13      881.22      838.72     58.53 o 
  -5  -5  13      933.42     1009.16     39.06 o 
  -4  -5  13     1280.24     1323.26     76.34 o 
  -3  -5  13     1670.47     1789.63     84.53 o 
  -2  -5  13     3763.40     3984.49    258.93 o 
  -1  -5  13     1538.76     1542.24     53.88 o 
   0  -5  13      186.30      219.44     42.89 o 
   1  -5  13     1280.62     1336.50     53.57 o 
   2  -5  13      129.80      109.40     31.31 o 
   3  -5  13        2.86       -2.54     19.87 o 
   4  -5  13        3.10       -6.53     21.57 o 
   5  -5  13      113.95      143.83     48.53 o 
   6  -5  13      482.24      505.33     61.37 o 
   7  -5  13     1816.94     1721.38     98.31 o 
   8  -5  13     2184.20     2242.99    112.71 o 
   9  -5  13     1871.33     2039.48    108.96 o 
  10  -5  13     1169.89     1154.68     90.17 o 
  -9  -4  13     1081.07     1125.80     46.18 o 
  -8  -4  13      947.48      898.24     41.23 o 
  -7  -4  13      573.32      589.83     55.65 o 
  -6  -4  13       79.08       85.77     21.54 o 
  -5  -4  13       17.70       44.53     20.06 o 
  -4  -4  13      207.31      250.93     45.40 o 
  -3  -4  13      545.73      514.10     40.70 o 
  -2  -4  13     1221.99     1173.15     81.72 o 
  -1  -4  13      709.31      662.39     38.87 o 
   0  -4  13     2422.91     2411.51     69.17 o 
   1  -4  13      349.13      366.22     34.13 o 
   2  -4  13      922.53     1025.07     47.80 o 
   3  -4  13      352.62      390.89     41.64 o 
   4  -4  13       41.49       49.88     22.20 o 
   5  -4  13       77.91       79.03     33.81 o 
   6  -4  13       32.68       19.41     33.19 o 
   7  -4  13     1269.83     1288.69     86.41 o 
   8  -4  13     2399.40     2494.72    117.10 o 
   9  -4  13     2975.66     3008.19    132.75 o 
  10  -4  13     1513.94     1445.23     93.93 o 
 -10  -3  13      343.07      306.25     36.96 o 
  -9  -3  13     1383.17     1452.77     83.28 o 
  -8  -3  13     2378.66     2314.90     77.42 o 
  -7  -3  13     2898.76     2814.79     75.62 o 
  -6  -3  13      554.89      507.22     33.87 o 
  -5  -3  13      519.38      537.83     40.39 o 
  -4  -3  13      433.51      337.98     29.38 o 
  -3  -3  13      781.75      695.39     43.91 o 
  -2  -3  13     2143.40     2200.80     52.78 o 
  -1  -3  13     3240.45     2967.49     77.50 o 
   0  -3  13        3.12      -15.74     16.31 o 
   1  -3  13     1698.16     1641.02    124.61 o 
   2  -3  13     3766.82     3784.12     94.74 o 
   3  -3  13     6078.80     6102.32    132.38 o 
   4  -3  13     4637.96     4468.89    106.20 o 
   5  -3  13     1042.80     1109.43     49.75 o 
   6  -3  13     2170.44     2139.67    105.20 o 
   7  -3  13     3143.85     3028.22    124.61 o 
   8  -3  13     4186.79     4155.36    154.04 o 
   9  -3  13     5019.44     4777.78    169.07 o 
  10  -3  13     3530.20     3363.86    137.76 o 
 -11  -2  13      869.22      851.61     98.31 o 
 -10  -2  13      472.33      514.29     43.52 o 
  -9  -2  13     2702.21     2873.37    130.25 o 
  -8  -2  13     3840.71     3993.73     81.81 o 
  -7  -2  13     5469.01     5492.62    118.86 o 
  -6  -2  13     1471.33     1432.31     51.80 o 
  -5  -2  13      337.29      337.68     42.89 o 
  -4  -2  13      277.67      286.78     27.21 o 
  -3  -2  13      936.90      953.34     32.80 o 
  -2  -2  13      472.01      549.32     35.46 o 
  -1  -2  13      260.43      254.23     26.52 o 
   0  -2  13     4688.37     4407.96    101.77 o 
   1  -2  13     4708.22     4397.17    102.50 o 
   2  -2  13    12115.04    11839.37    287.73 o 
   3  -2  13    12157.91    11755.28    257.99 o 
   4  -2  13    14791.36    14420.87    261.43 o 
   5  -2  13     9311.21     9556.82    268.63 o 
   6  -2  13     6866.61     6653.20    207.27 o 
   7  -2  13     2083.00     2085.19    104.57 o 
   8  -2  13     1270.52     1157.19     82.03 o 
   9  -2  13     1675.49     1655.63    100.19 o 
  10  -2  13     1762.09     1665.65    100.82 o 
 -11  -1  13      909.08      927.36     52.53 o 
 -10  -1  13      284.53      271.43     33.24 o 
  -9  -1  13      587.12      590.08     41.81 o 
  -8  -1  13      575.14      566.45     30.90 o 
  -7  -1  13      552.76      583.48     30.59 o 
  -6  -1  13      234.47      254.18     26.76 o 
  -5  -1  13     1278.17     1281.61     48.47 o 
  -4  -1  13     6514.70     6072.19    129.44 o 
  -3  -1  13    14831.87    14251.59    210.33 o 
  -2  -1  13    16252.50    15954.60    233.88 o 
  -1  -1  13    12548.09    12141.73    221.57 o 
   0  -1  13     5523.35     5529.28    120.21 o 
   1  -1  13     2296.84     2214.05     67.28 o 
   2  -1  13    12384.38    12315.30    227.13 o 
   3  -1  13    13182.83    13144.94    240.84 o 
   4  -1  13     9735.09     9713.05    187.89 o 
   5  -1  13     6693.45     6474.11    202.26 o 
   6  -1  13      900.82      889.18     73.26 o 
   7  -1  13       16.41       12.52     38.82 o 
   8  -1  13       56.76       83.91     43.21 o 
   9  -1  13      280.35      302.45     55.73 o 
 -11   0  13       25.32       36.94     30.06 o 
 -10   0  13      430.06      400.13     45.09 o 
  -9   0  13     1807.67     1793.70     64.82 o 
  -8   0  13     1243.06     1388.12     52.96 o 
  -7   0  13     1890.86     2005.07     51.88 o 
  -6   0  13     1929.06     1852.71     59.10 o 
  -5   0  13     4756.29     4503.26    104.19 o 
  -4   0  13     9193.87     8929.58    140.79 o 
  -3   0  13    15069.23    14679.25    216.48 o 
  -2   0  13    18729.64    18381.06    265.14 o 
  -1   0  13     9807.22     9819.00    216.66 o 
   0   0  13     6264.88     6430.74    133.94 o 
   1   0  13      866.74      975.32     46.02 o 
   2   0  13      235.86      246.32     28.74 o 
   3   0  13     2258.27     2168.92     68.32 o 
   4   0  13     1193.52     1236.75     52.86 o 
   5   0  13     1084.45     1098.95     78.90 o 
   6   0  13        9.46       13.78     33.19 o 
   7   0  13       91.44       80.78     41.95 o 
   8   0  13      640.62      747.04     72.01 o 
   9   0  13     1269.25     1239.22     87.67 o 
 -12   1  13        5.34       23.79     31.94 o 
 -11   1  13      136.02      150.91     36.94 o 
 -10   1  13      981.74     1124.63     68.25 o 
  -9   1  13     3756.87     3693.17     90.37 o 
  -8   1  13     6883.24     6843.28    142.61 o 
  -7   1  13     5500.89     5499.27    120.83 o 
  -6   1  13     2052.93     2106.64     51.92 o 
  -5   1  13     1778.76     1904.84     84.53 o 
  -4   1  13      852.94      796.05     32.33 o 
  -3   1  13     3279.00     3292.71     67.77 o 
  -2   1  13     4391.96     4321.28    101.75 o 
  -1   1  13     6145.27     6191.19    230.12 o 
   0   1  13     5204.89     5253.87    115.57 o 
   1   1  13      149.14      152.29     24.34 o 
   2   1  13      879.05      811.15     49.47 o 
   3   1  13        9.12       13.84     22.23 o 
   4   1  13       19.99       36.94     32.56 o 
   5   1  13      767.93      849.73     71.38 o 
   6   1  13      476.27      611.78     63.24 o 
   7   1  13       13.03       27.55     41.95 o 
   8   1  13      851.18      910.47     78.90 o 
 -12   2  13        8.53       17.53     31.31 o 
 -11   2  13      203.92      165.94     38.20 o 
 -10   2  13      210.94      222.92     40.70 o 
  -9   2  13     1071.55     1131.00     47.58 o 
  -8   2  13     3111.35     3170.51     83.36 o 
  -7   2  13     4626.10     4699.00    108.90 o 
  -6   2  13     2625.03     2642.19     73.93 o 
  -5   2  13      301.76      374.79     24.41 o 
  -4   2  13      472.75      512.34     44.54 o 
  -3   2  13      918.52      882.08     54.66 o 
  -2   2  13     2986.43     3033.28     79.43 o 
  -1   2  13     7620.35     7527.15    264.88 o 
   0   2  13     7250.14     7071.67    145.23 o 
   1   2  13     3204.80     3310.92    138.07 o 
   2   2  13       93.67       68.77     24.11 o 
   3   2  13       47.26       53.99     23.80 o 
   4   2  13       82.59       55.10     35.69 o 
   5   2  13       61.64        5.01     38.82 o 
   6   2  13       27.80       -9.39     38.82 o 
   7   2  13      180.09      261.12     53.23 o 
   8   2  13      494.39      572.96     70.13 o 
 -12   3  13      242.90      283.66     43.83 o 
 -11   3  13       95.05       60.74     33.81 o 
 -10   3  13       94.93       88.29     35.07 o 
  -9   3  13     1206.07     1193.11     66.06 o 
  -8   3  13     2969.49     3069.84     82.13 o 
  -7   3  13     3700.35     3819.76     95.00 o 
  -6   3  13     7529.76     7558.58    170.01 o 
  -5   3  13     2631.10     2548.72     58.37 o 
  -4   3  13     2218.44     2291.90     76.73 o 
  -3   3  13     1161.98     1117.66     77.96 o 
  -2   3  13     6866.59     6271.12    131.71 o 
  -1   3  13     6968.66     6814.55    317.16 o 
   0   3  13     3451.07     3229.53     85.90 o 
   1   3  13      445.06      470.49     36.92 o 
   2   3  13        9.08       27.02     21.13 o 
   3   3  13     1430.91     1489.69     84.53 o 
   4   3  13     2098.76     2218.57    109.58 o 
   5   3  13     2239.19     2206.05    112.09 o 
   6   3  13     1233.09     1254.25     91.42 o 
   7   3  13     2129.64     1997.53    110.21 o 
 -12   4  13     3303.35     3080.82    122.73 o 
 -11   4  13     1963.94     1993.77     95.81 o 
 -10   4  13     1882.33     1982.91     65.22 o 
  -9   4  13     1882.48     1899.61     67.94 o 
  -8   4  13     5396.66     5317.72    120.85 o 
  -7   4  13     6972.24     6714.37    143.89 o 
  -6   4  13     9104.94     8898.08    179.49 o 
  -5   4  13     8677.91     8625.97    167.13 o 
  -4   4  13     2693.41     2606.02     84.85 o 
  -3   4  13        5.61       -5.01     18.60 o 
  -2   4  13     3124.63     3216.65     92.36 o 
  -1   4  13      608.03      594.77    101.75 o 
   0   4  13      183.48      207.78     28.09 o 
   1   4  13     1438.40     1427.95     57.10 o 
   2   4  13     2581.50     2650.75     82.97 o 
   3   4  13     6128.63     6551.13    206.64 o 
   4   4  13     8871.39     8940.65    261.12 o 
   5   4  13     8201.23     8497.94    255.48 o 
   6   4  13     2913.76     2908.00    134.00 o 
   7   4  13     1343.77     1447.74    105.83 o 
 -13   5  13     3174.93     3444.64    133.38 o 
 -12   5  13     4339.17     4446.53    159.05 o 
 -11   5  13     3704.97     3688.85    142.14 o 
 -10   5  13     2169.21     2150.17     69.12 o 
  -9   5  13     1280.74     1261.28     54.79 o 
  -8   5  13     2592.66     2357.38     72.67 o 
  -7   5  13     3933.26     3873.60     98.69 o 
  -6   5  13     1002.17     1027.57     65.12 o 
  -5   5  13      123.11      118.25     23.47 o 
  -4   5  13     1026.26     1022.98     47.80 o 
  -3   5  13     4952.48     4723.64    159.05 o 
  -2   5  13    10316.39     9822.99    383.22 o 
  -1   5  13     6951.29     6753.42    143.68 o 
   0   5  13     7222.22     6982.85    148.77 o 
   1   5  13     3406.68     3252.23     90.98 o 
   2   5  13     4021.54     3926.80    147.78 o 
   3   5  13     5032.07     5236.77    180.34 o 
   4   5  13     4208.14     4483.48    165.94 o 
   5   5  13     2887.83     2975.00    134.00 o 
   6   5  13     2404.46     2531.03    128.37 o 
 -13   6  13     1834.54     1757.70     93.30 o 
 -12   6  13     2371.54     2380.12    110.83 o 
 -11   6  13     1644.89     1619.01    152.48 o 
 -10   6  13      317.02      305.62     34.09 o 
  -9   6  13      317.77      334.60     34.53 o 
  -8   6  13     1120.30     1033.83     70.76 o 
  -7   6  13     1213.53     1236.71     75.77 o 
  -6   6  13     1731.78     1722.01     82.97 o 
  -5   6  13      925.21      934.24     48.22 o 
  -4   6  13     1643.50     1586.00     67.31 o 
  -3   6  13     6049.14     5706.12    127.29 o 
  -2   6  13     5149.20     4912.34    115.56 o 
  -1   6  13     7229.58     7125.93    151.87 o 
   0   6  13     5201.87     4943.64    119.11 o 
   1   6  13     1355.80     1379.01     62.64 o 
   2   6  13      489.55      453.36     60.11 o 
   3   6  13      687.68      717.61     74.52 o 
   4   6  13      540.38      519.11     66.38 o 
   5   6  13      616.84      609.28     75.14 o 
 -12   7  13      409.05      402.01     56.36 o 
 -11   7  13       56.32       60.11     38.82 o 
 -10   7  13        3.85       -6.26     35.69 o 
  -9   7  13      969.71      839.09     68.25 o 
  -8   7  13     3104.18     2948.70    116.47 o 
  -7   7  13     2884.48     2926.78    118.35 o 
  -6   7  13     2202.50     2099.67     68.18 o 
  -5   7  13      788.59      799.72     47.14 o 
  -4   7  13      757.67      673.64     43.37 o 
  -3   7  13      495.22      490.83     39.41 o 
  -2   7  13     1267.77     1323.05     56.89 o 
  -1   7  13     4366.96     4409.50    111.36 o 
   0   7  13     2866.71     2742.85    232.31 o 
   1   7  13     1627.50     1527.89     92.68 o 
   2   7  13      556.60      465.88     65.75 o 
   3   7  13      146.27       98.94     46.96 o 
   4   7  13      116.91       85.79     50.72 o 
 -12   8  13        6.43        3.76     40.08 o 
 -11   8  13       87.06      116.47     44.46 o 
 -10   8  13        2.33      -18.79     36.94 o 
  -9   8  13       19.38       -9.39     33.19 o 
  -8   8  13     1011.32     1030.07     75.77 o 
  -7   8  13     2063.54     1962.46     99.56 o 
  -6   8  13     2287.24     2175.55     71.28 o 
  -5   8  13     1014.00      971.05     51.66 o 
  -4   8  13      728.66      804.84     84.53 o 
  -3   8  13     1029.00     1033.20     52.91 o 
  -2   8  13     1309.56     1289.93     61.10 o 
  -1   8  13     3594.17     3528.86    100.07 o 
   0   8  13     4862.05     4825.73    123.09 o 
   1   8  13     2485.26     2380.75    121.48 o 
   2   8  13     1188.79     1202.90     97.06 o 
   3   8  13      328.96      407.65     67.00 o 
 -12   9  13      182.44      174.71     49.47 o 
 -11   9  13      166.49      204.76     49.47 o 
 -10   9  13       78.92       23.17     41.33 o 
  -9   9  13      248.14      317.48     55.10 o 
  -8   9  13     1051.77     1015.67     75.77 o 
  -7   9  13     2726.79     2678.19    118.35 o 
  -6   9  13     5345.74     5445.65    240.77 o 
  -5   9  13     6360.07     6503.36    147.00 o 
  -4   9  13     3737.33     3442.35    179.71 o 
  -3   9  13     3001.93     2564.97     88.60 o 
  -2   9  13     1121.40     1123.05     60.10 o 
  -1   9  13     1811.05     1883.98     89.86 o 
   0   9  13     2403.19     2556.08    127.74 o 
   1   9  13     1491.90     1502.84    104.57 o 
   2   9  13      657.12      668.76     78.90 o 
 -11  10  13     2800.69     2966.86    132.12 o 
 -10  10  13     1518.69     1492.82     97.06 o 
  -9  10  13     1482.16     1634.97    100.19 o 
  -8  10  13     2270.87     2370.73    115.84 o 
  -7  10  13     3807.44     4288.73    164.06 o 
  -6  10  13     5156.09     5312.86    131.28 o 
  -5  10  13     5729.04     5596.25    135.70 o 
  -4  10  13     3812.61     3894.33    109.81 o 
  -3  10  13      529.52      543.80     47.81 o 
  -2  10  13        5.28        8.77     30.68 o 
  -1  10  13        6.33       60.27     32.88 o 
   0  10  13       11.07       -8.14     49.47 o 
 -10  11  13     3222.26     3090.22    140.89 o 
  -9  11  13     1886.29     2203.54    119.60 o 
  -8  11  13     1020.12     1021.93     90.17 o 
  -7  11  13      689.07      683.17     75.14 o 
  -6  11  13      534.24      475.32     48.48 o 
  -5  11  13      439.65      316.86     43.09 o 
  -4  11  13      149.59      176.61     38.28 o 
  -3  11  13       24.87       44.68     44.77 o 
  -2  11  13      504.37      503.49     53.85 o 
  -8  12  13        7.56       48.22     52.60 o 
  -7  12  13      131.77       74.52     51.35 o 
  -6  12  13      182.86      190.71     40.26 o 
  -5  12  13        2.47        5.00     35.41 o 
   2 -12  14     1300.01     1251.12    105.83 o 
   3 -12  14      937.85      815.56     61.74 o 
   4 -12  14      370.63      391.42     47.82 o 
   5 -12  14      265.31      251.38     44.27 o 
  -1 -11  14      436.53      488.42     68.88 o 
   0 -11  14      732.14      736.39     78.90 o 
   1 -11  14     2006.94     2119.01    117.72 o 
   2 -11  14     1486.37     1505.56    168.44 o 
   3 -11  14      671.57      720.22     61.99 o 
   4 -11  14       35.62       59.96     34.95 o 
   5 -11  14        7.04       24.57     32.10 o 
   6 -11  14       15.53       44.94     36.53 o 
   7 -11  14       76.36       23.79     50.09 o 
  -3 -10  14      103.00       88.29     48.84 o 
  -2 -10  14      175.29      142.77     51.35 o 
  -1 -10  14      216.28      208.52     52.60 o 
   0 -10  14      622.52      537.27     68.88 o 
   1 -10  14     1968.91     1981.23     76.37 o 
   2 -10  14     2305.42     2296.88     81.49 o 
   3 -10  14      837.60      861.27     57.28 o 
   4 -10  14      522.66      477.18     46.93 o 
   5 -10  14       37.02       37.88     30.99 o 
   6 -10  14       59.41       72.05     37.57 o 
   7 -10  14       40.53       23.17     50.09 o 
   8 -10  14       56.41       84.53     53.23 o 
  -4  -9  14     1720.77     1805.91    102.07 o 
  -3  -9  14     2323.75     2499.10    120.23 o 
  -2  -9  14     1129.97     1038.21     83.28 o 
  -1  -9  14      335.42      301.82     56.36 o 
   0  -9  14      567.69      649.35     70.13 o 
   1  -9  14     1362.04     1304.25     61.27 o 
   2  -9  14     1090.68     1151.70     62.26 o 
   3  -9  14     2195.99     2075.65    156.23 o 
   4  -9  14      776.92      799.19     54.46 o 
   5  -9  14      466.10      485.14     46.78 o 
   6  -9  14      951.67     1047.01     81.72 o 
   7  -9  14     1045.74      901.70     88.92 o 
   8  -9  14      726.20      566.07     78.27 o 
   9  -9  14      406.06      435.20     70.13 o 
  -5  -8  14     2505.74     2688.83    119.60 o 
  -4  -8  14     3287.28     3224.22    132.12 o 
  -3  -8  14     3579.72     3488.47    136.51 o 
  -2  -8  14     1796.39     1804.66    100.19 o 
  -1  -8  14      812.69      850.36     74.52 o 
   0  -8  14        1.38      -17.95     22.97 o 
   1  -8  14       98.52       54.59     27.73 o 
   2  -8  14       59.32       51.25     28.77 o 
   3  -8  14       30.88       42.76     27.23 o 
   4  -8  14      365.94      355.94     38.96 o 
   5  -8  14     1108.25     1202.04     60.42 o 
   6  -8  14     4951.96     5025.12    125.87 o 
   7  -8  14     7100.23     7294.41    236.70 o 
   8  -8  14     5653.46     5504.16    200.38 o 
   9  -8  14     3382.26     3295.61    149.66 o 
  -7  -7  14     1039.78     1135.90     80.78 o 
  -6  -7  14      192.62      204.76     48.22 o 
  -5  -7  14      891.15      957.44     75.77 o 
  -4  -7  14     1726.04     1747.05     91.42 o 
  -3  -7  14     1367.08     1355.69     85.79 o 
  -2  -7  14       45.28       61.37     39.45 o 
  -1  -7  14      423.37      434.83     38.21 o 
   0  -7  14     2650.69     2596.81     78.96 o 
   1  -7  14     4843.28     4530.35    155.61 o 
   2  -7  14     3571.89     3498.79     95.36 o 
   3  -7  14     3497.37     3362.39     94.31 o 
   4  -7  14     1783.02     1779.92     70.36 o 
   5  -7  14     3668.50     3575.83    114.90 o 
   6  -7  14     5459.87     5421.55    130.68 o 
   7  -7  14     4290.00     4307.52    167.82 o 
   8  -7  14     4456.53     4244.27    168.44 o 
   9  -7  14     2808.07     2800.29    135.26 o 
  10  -7  14     1000.88      953.68     88.92 o 
  -7  -6  14      248.27      295.56     48.84 o 
  -6  -6  14       29.63      -11.90     35.07 o 
  -5  -6  14      477.52      514.72     55.10 o 
  -4  -6  14      922.87      844.72     69.51 o 
  -3  -6  14      175.49      172.20     42.58 o 
  -2  -6  14      203.27      209.77     45.71 o 
  -1  -6  14     2334.14     2331.38     72.22 o 
   0  -6  14     1865.61     1876.18    119.60 o 
   1  -6  14     4359.72     4322.53    107.13 o 
   2  -6  14     9950.60     9412.28    188.60 o 
   3  -6  14     5735.95     5795.98    132.83 o 
   4  -6  14     2092.33     2120.38    122.11 o 
   5  -6  14      621.59      594.68     44.30 o 
   6  -6  14      729.77      639.96     70.13 o 
   7  -6  14      759.56      807.78     78.27 o 
   8  -6  14     1590.57     1452.12     98.94 o 
   9  -6  14     1222.91     1126.50     94.55 o 
  10  -6  14      449.69      536.64     72.64 o 
  -8  -5  14       26.54       23.02     29.28 o 
  -7  -5  14       93.07       90.12     21.53 o 
  -6  -5  14      292.17      298.43     40.70 o 
  -5  -5  14     2118.45     2082.69     96.43 o 
  -4  -5  14     1816.13     1794.64     89.54 o 
  -3  -5  14     1251.23     1202.27     76.39 o 
  -2  -5  14      111.52       82.92     22.91 o 
  -1  -5  14      243.09      211.05     28.25 o 
   0  -5  14      382.81      397.70     39.14 o 
   1  -5  14     3100.81     3130.63     86.75 o 
   2  -5  14     3577.72     3679.15    124.61 o 
   3  -5  14     2251.01     2188.32     78.59 o 
   4  -5  14     2504.51     2278.64     74.77 o 
   5  -5  14      329.38      302.49     35.10 o 
   6  -5  14      148.88      136.51     43.83 o 
   7  -5  14      982.48      822.81     77.65 o 
   8  -5  14     1297.22     1373.22     95.18 o 
   9  -5  14      901.78      971.84     86.41 o 
  10  -5  14      146.98       83.91     49.47 o 
  -9  -4  14       19.32       27.30     29.18 o 
  -8  -4  14      146.03      126.40     31.31 o 
  -7  -4  14       21.58       49.36     23.01 o 
  -6  -4  14      137.71      111.45     25.43 o 
  -5  -4  14     1517.38     1525.60     57.12 o 
  -4  -4  14      982.90      999.94     48.04 o 
  -3  -4  14     2317.02     2173.48     98.31 o 
  -2  -4  14     1715.60     1694.32     57.86 o 
  -1  -4  14      394.27      370.77     68.88 o 
   0  -4  14      794.39      707.12     42.44 o 
   1  -4  14     3072.00     2879.32     80.73 o 
   2  -4  14     4198.82     3940.60     99.85 o 
   3  -4  14     8278.09     8153.51    167.35 o 
   4  -4  14     5585.41     5328.27    124.83 o 
   5  -4  14     2361.46     2290.50     75.58 o 
   6  -4  14      166.66      196.00     46.96 o 
   7  -4  14       80.22       61.99     44.46 o 
   8  -4  14      150.71      194.12     51.35 o 
   9  -4  14      811.82      661.88     73.89 o 
  10  -4  14      125.84       26.93     47.59 o 
 -10  -3  14      122.20      152.96     34.02 o 
  -9  -3  14        6.50        5.59     25.94 o 
  -8  -3  14        8.78       -2.95     24.21 o 
  -7  -3  14       66.03       74.23     23.22 o 
  -6  -3  14       78.85       72.35     21.89 o 
  -5  -3  14     2109.84     2149.31    140.89 o 
  -4  -3  14     4743.87     4870.63    154.04 o 
  -3  -3  14     6288.12     6364.97    124.32 o 
  -2  -3  14    11360.65    10952.57    204.18 o 
  -1  -3  14     5960.65     5602.66    184.10 o 
   0  -3  14     6112.44     5916.73    129.26 o 
   1  -3  14     4476.96     4260.58    133.69 o 
   2  -3  14     6713.44     6403.96    138.59 o 
   3  -3  14     5516.71     5479.78    191.93 o 
   4  -3  14     5741.59     5588.89    128.09 o 
   5  -3  14     1479.03     1468.39     59.73 o 
   6  -3  14        9.68      -15.65     36.32 o 
   7  -3  14     1015.96     1050.74     84.53 o 
   8  -3  14     1508.72     1492.82     95.18 o 
   9  -3  14      775.66      733.89     75.14 o 
 -10  -2  14      855.67      889.24     92.99 o 
  -9  -2  14     2197.19     2299.58     78.98 o 
  -8  -2  14     2586.35     2584.94     63.71 o 
  -7  -2  14     1973.67     1987.37    185.98 o 
  -6  -2  14     1441.94     1450.27     53.57 o 
  -5  -2  14     5393.81     4896.00    158.74 o 
  -4  -2  14    11091.32    11014.28    496.88 o 
  -3  -2  14    13348.88    13141.38    198.13 o 
  -2  -2  14    20049.17    19198.76    331.34 o 
  -1  -2  14     4253.04     4120.65    101.13 o 
   0  -2  14      843.22      906.40     45.60 o 
   1  -2  14       28.89       49.16     24.73 o 
   2  -2  14       21.22       49.11     22.36 o 
   3  -2  14      226.51      243.89     30.77 o 
   4  -2  14      170.59      143.47     28.53 o 
   5  -2  14      390.89      352.54     51.97 o 
   6  -2  14     1887.34     2026.33    102.07 o 
   7  -2  14     4682.52     4990.06    175.33 o 
   8  -2  14     4666.58     4780.91    170.95 o 
   9  -2  14     4467.72     4460.93    168.44 o 
 -11  -1  14      998.78      895.44     66.38 o 
 -10  -1  14     3515.34     3641.26    134.63 o 
  -9  -1  14     8376.56     8307.08    186.78 o 
  -8  -1  14     7360.79     7211.91    127.84 o 
  -7  -1  14     6912.76     6824.13    121.63 o 
  -6  -1  14     3789.84     3786.88    163.12 o 
  -5  -1  14     2560.86     2480.34     72.17 o 
  -4  -1  14     3004.50     2874.51    107.08 o 
  -3  -1  14     4455.73     4179.83     81.10 o 
  -2  -1  14     2302.15     2318.58     68.52 o 
  -1  -1  14      328.76      293.59     29.38 o 
   0  -1  14       15.01        1.25     18.60 o 
   1  -1  14     3836.44     3830.33     98.62 o 
   2  -1  14    12637.77    12412.16    269.57 o 
   3  -1  14     2002.64     2205.52     71.06 o 
   4  -1  14     2882.00     2885.43     82.71 o 
   5  -1  14     1999.49     2113.37    105.83 o 
   6  -1  14     1985.10     2047.62    102.69 o 
   7  -1  14     3412.55     3513.52    141.52 o 
   8  -1  14     3374.52     3542.32    143.40 o 
   9  -1  14     3345.42     3691.35    150.91 o 
 -11   0  14     1617.02     1648.74     86.41 o 
 -10   0  14     2037.55     2085.82     96.43 o 
  -9   0  14     3724.54     3748.34    135.88 o 
  -8   0  14     4465.48     4330.97    102.74 o 
  -7   0  14     4066.21     4072.62     99.37 o 
  -6   0  14      626.43      671.92     52.29 o 
  -5   0  14      420.69      437.54     34.54 o 
  -4   0  14      863.96      812.73     38.54 o 
  -3   0  14      273.54      308.51     23.66 o 
  -2   0  14      137.96      185.88     25.24 o 
  -1   0  14      250.03      235.32     27.61 o 
   0   0  14      125.33      108.82     25.99 o 
   1   0  14     1166.08     1097.00     49.80 o 
   2   0  14    10010.39     9843.79    192.15 o 
   3   0  14     8909.27     9090.46    216.03 o 
   4   0  14     3329.88     3408.32    135.26 o 
   5   0  14      338.09      429.56     57.61 o 
   6   0  14      289.13      230.44     50.72 o 
   7   0  14      934.82      981.86     82.66 o 
   8   0  14     1077.69     1266.77     90.80 o 
 -11   1  14       96.52      127.12     38.20 o 
 -10   1  14       63.21       70.76     33.19 o 
  -9   1  14      211.42      200.08     34.13 o 
  -8   1  14     1096.83     1200.02     66.06 o 
  -7   1  14     1715.93     1761.25     60.82 o 
  -6   1  14      114.50      116.00     23.45 o 
  -5   1  14      457.64      461.81     34.65 o 
  -4   1  14      784.31      833.87     33.96 o 
  -3   1  14     1107.13     1083.21     53.23 o 
  -2   1  14      105.64      107.65     23.22 o 
  -1   1  14        9.15       12.67     20.06 o 
   0   1  14      623.46      676.13     41.84 o 
   1   1  14      253.08      208.35     28.09 o 
   2   1  14     1068.60     1069.65     52.64 o 
   3   1  14     4401.80     4682.74    112.46 o 
   4   1  14     3898.79     4066.44    148.41 o 
   5   1  14     2878.60     2962.48    127.74 o 
   6   1  14     1292.36     1221.06     88.92 o 
   7   1  14      512.42      431.44     62.62 o 
   8   1  14      612.91      627.44     70.76 o 
 -12   2  14      588.72      589.24     58.24 o 
 -11   2  14       33.18       42.58     34.44 o 
 -10   2  14       21.00       31.94     31.94 o 
  -9   2  14       56.57       66.60     23.90 o 
  -8   2  14      699.17      685.04     58.24 o 
  -7   2  14     1262.72     1186.10     50.45 o 
  -6   2  14     2397.05     2349.23     75.77 o 
  -5   2  14       24.78        6.38     19.17 o 
  -4   2  14      620.07      574.23     33.20 o 
  -3   2  14     1428.09     1297.23     51.81 o 
  -2   2  14     2358.50     2135.23     90.48 o 
  -1   2  14     1385.11     1344.58     63.24 o 
   0   2  14      375.04      418.75     36.04 o 
   1   2  14     1804.04     1861.07    111.77 o 
   2   2  14     4331.99     4396.88    108.69 o 
   3   2  14     5435.08     5713.82    130.14 o 
   4   2  14     5933.53     6226.15    201.63 o 
   5   2  14     6473.52     6645.06    212.90 o 
   6   2  14     2772.23     2759.59    126.49 o 
   7   2  14     1069.62     1168.46     92.05 o 
 -12   3  14     1486.68     1435.21     82.66 o 
 -11   3  14     1175.33     1165.95     74.52 o 
 -10   3  14      317.60      395.05     53.54 o 
  -9   3  14        0.53       33.50     23.69 o 
  -8   3  14        2.69       29.82     22.28 o 
  -7   3  14      131.65      142.02     25.90 o 
  -6   3  14        4.69      -19.04     19.04 o 
  -5   3  14      651.20      566.72     37.64 o 
  -4   3  14     1523.89     1369.52     54.44 o 
  -3   3  14     6076.36     5932.05    128.60 o 
  -2   3  14    14708.84    14703.70    266.10 o 
  -1   3  14    12435.93    11998.80    225.37 o 
   0   3  14     6054.86     5954.37    159.99 o 
   1   3  14     4545.51     4471.80    170.95 o 
   2   3  14     2112.30     2223.64     72.99 o 
   3   3  14     5881.14     6014.50    195.37 o 
   4   3  14     5233.80     5211.73    182.22 o 
   5   3  14     3837.52     3956.23    155.92 o 
   6   3  14      579.10      537.89     69.51 o 
   7   3  14       45.92       51.97     50.72 o 
 -12   4  14      796.14      831.57     68.88 o 
 -11   4  14      186.46      150.28     41.33 o 
 -10   4  14      463.34      470.44     59.80 o 
  -9   4  14     1769.06     1719.80     63.48 o 
  -8   4  14     3676.44     3699.66     97.55 o 
  -7   4  14     2293.14     2295.95    128.68 o 
  -6   4  14     4013.25     3849.15    135.88 o 
  -5   4  14     5670.56     5628.45    122.17 o 
  -4   4  14     9296.46     8850.39    173.97 o 
  -3   4  14    14220.92    13932.03    273.33 o 
  -2   4  14    13560.50    12657.05    234.88 o 
  -1   4  14     9383.44     8867.84    177.55 o 
   0   4  14     7466.48     7295.40    155.42 o 
   1   4  14     3203.84     3334.05    116.16 o 
   2   4  14      328.76      327.94     37.19 o 
   3   4  14      291.01      323.74     54.48 o 
   4   4  14      131.41      202.88     53.85 o 
   5   4  14        6.15       23.17     45.09 o 
   6   4  14       49.00       68.88     49.47 o 
 -12   5  14      285.19      284.91     49.47 o 
 -11   5  14      677.77      709.27     46.49 o 
 -10   5  14     2470.83     2644.24     86.41 o 
  -9   5  14     4472.42     4480.99    112.15 o 
  -8   5  14     9025.43     8775.96    246.09 o 
  -7   5  14     7772.25     7579.95    219.16 o 
  -6   5  14     7158.53     6424.65    196.00 o 
  -5   5  14     3521.46     3581.60     92.74 o 
  -4   5  14     2058.88     2086.89     76.39 o 
  -3   5  14     1943.83     1905.02     66.86 o 
  -2   5  14     4656.92     4619.77    111.57 o 
  -1   5  14     2603.69     2494.24    142.46 o 
   0   5  14     2185.62     2101.93     72.81 o 
   1   5  14       13.83        2.64     25.36 o 
   2   5  14      716.90      711.34     69.51 o 
   3   5  14     2573.68     2645.00    122.11 o 
   4   5  14      927.43      837.83     80.78 o 
   5   5  14      473.10      528.50     72.01 o 
 -12   6  14     2056.57     2057.64    105.83 o 
 -11   6  14     1269.74     1273.56     57.72 o 
 -10   6  14     1138.25     1174.72     78.90 o 
  -9   6  14     3113.36     3276.19    126.49 o 
  -8   6  14     5539.90     5581.80    179.09 o 
  -7   6  14     5690.17     5654.44    181.59 o 
  -6   6  14     3054.44     2956.21    120.85 o 
  -5   6  14     1220.46     1194.03     54.24 o 
  -4   6  14       93.80      110.43     21.56 o 
  -3   6  14      105.45       99.79     26.72 o 
  -2   6  14      116.44      140.78     28.77 o 
  -1   6  14      149.11      141.23     29.22 o 
   0   6  14      146.31      167.60     30.77 o 
   1   6  14       54.49       54.92     28.94 o 
   2   6  14     1058.35      952.43     82.03 o 
   3   6  14     1189.10     1336.28     90.80 o 
   4   6  14      924.22      931.76     87.67 o 
 -12   7  14     1012.91     1118.36     83.28 o 
 -11   7  14      506.91      528.50     61.99 o 
 -10   7  14      187.41      219.16     46.96 o 
  -9   7  14      341.33      331.25     51.97 o 
  -8   7  14     1262.17     1138.40     78.27 o 
  -7   7  14     3261.39     3344.45    132.12 o 
  -6   7  14     3166.54     3292.71    182.22 o 
  -5   7  14     1111.89     1103.19     54.68 o 
  -4   7  14       66.57       31.66     30.68 o 
  -3   7  14       13.19       11.32     24.13 o 
  -2   7  14      678.19      606.51     45.16 o 
  -1   7  14       36.82       45.93     28.33 o 
   0   7  14      580.50      618.93     48.26 o 
   1   7  14      104.68      122.73     45.71 o 
   2   7  14      251.09      260.49     55.73 o 
   3   7  14      515.42      423.93     67.63 o 
 -12   8  14     1503.86     1479.67     93.30 o 
 -11   8  14     1433.26     1485.93     90.17 o 
 -10   8  14      669.56      731.38     71.38 o 
  -9   8  14      236.38      190.36     48.84 o 
  -8   8  14      388.32      450.23     58.24 o 
  -7   8  14     1921.72     1988.13    103.32 o 
  -6   8  14     2858.78     2893.23     86.70 o 
  -5   8  14     1599.47     1537.48     63.30 o 
  -4   8  14      830.54      854.55     52.91 o 
  -3   8  14       32.00       84.56     28.74 o 
  -2   8  14      716.51      694.32     54.48 o 
  -1   8  14     1095.54      911.45     56.86 o 
   0   8  14      371.88      349.97     42.06 o 
   1   8  14      212.13      214.15     55.10 o 
   2   8  14      474.17      366.94     67.63 o 
 -11   9  14     3234.66     3467.81    141.52 o 
 -10   9  14     1800.49     1825.33    101.44 o 
  -9   9  14      218.59      181.59     50.72 o 
  -8   9  14       31.04       34.44     42.58 o 
  -7   9  14      150.88      125.24     46.96 o 
  -6   9  14      224.07      248.07     36.51 o 
  -5   9  14      132.25      136.48     32.98 o 
  -4   9  14      117.66       74.08     50.72 o 
  -3   9  14     1781.45     1714.72     73.28 o 
  -2   9  14     2754.24     2705.63    152.79 o 
  -1   9  14     4632.52     4498.71    178.15 o 
   0   9  14     4239.34     4065.81    169.07 o 
   1   9  14     2256.38     2306.86    125.24 o 
 -11  10  14      591.12      480.28     68.88 o 
 -10  10  14      321.22      285.54     59.49 o 
  -9  10  14       47.79       68.25     44.46 o 
  -8  10  14      861.75      769.58     78.27 o 
  -7  10  14     1845.70     1714.49    105.20 o 
  -6  10  14     1954.84     2020.34    120.85 o 
  -5  10  14     2654.18     2469.03     86.31 o 
  -4  10  14     2543.13     2532.85     90.32 o 
  -3  10  14     2606.32     2575.76    186.92 o 
  -2  10  14     3232.96     3223.71    104.01 o 
  -1  10  14     3078.54     3069.55    144.02 o 
  -9  11  14     1030.38      902.96     88.92 o 
  -8  11  14     2804.84     2680.69    132.75 o 
  -7  11  14     4034.94     3817.84    158.42 o 
  -6  11  14     4174.76     4189.66    118.22 o 
  -5  11  14     2433.69     2308.78     88.55 o 
  -4  11  14      726.85      741.73     59.10 o 
  -3  11  14      859.84      912.01     63.59 o 
   0 -11  15      288.47      358.80     67.63 o 
   1 -11  15       31.49      -41.33     48.22 o 
   2 -11  15        2.26      -23.86     31.10 o 
   3 -11  15       71.49       87.32     35.79 o 
   4 -11  15      101.63      111.67     71.07 o 
   5 -11  15      564.19      465.71     75.46 o 
   6 -11  15     1087.13     1119.41    113.34 o 
  -2 -10  15      113.98      103.32     51.97 o 
  -1 -10  15      167.24      117.72     52.60 o 
   0 -10  15      500.84      464.00     70.13 o 
   1 -10  15      830.60      777.03    108.96 o 
   2 -10  15       83.91       86.04     33.82 o 
   3 -10  15       89.84       74.94     32.54 o 
   4 -10  15      273.54      301.27     42.00 o 
   5 -10  15     1513.38     1604.73     74.32 o 
   6 -10  15     2800.94     2833.08    146.84 o 
   7 -10  15     3156.60     3277.45    156.55 o 
  -4  -9  15       35.30      124.61     49.47 o 
  -3  -9  15        9.08       56.36     46.96 o 
  -2  -9  15      227.14      154.67     49.47 o 
  -1  -9  15     1129.55     1130.89     92.68 o 
   0  -9  15     2589.07     2758.34    128.99 o 
   1  -9  15     3907.90     3894.44    107.62 o 
   2  -9  15     3892.23     3985.18    110.60 o 
   3  -9  15     3566.23     3505.00    104.43 o 
   4  -9  15     2303.81     2300.48     84.54 o 
   5  -9  15     2573.16     2722.57     93.63 o 
   6  -9  15     3910.38     3991.08    175.96 o 
   7  -9  15     2229.49     2229.84    123.98 o 
   8  -9  15     1883.29     1921.13    118.35 o 
  -5  -8  15      717.56      683.17     70.76 o 
  -4  -8  15     1292.11     1283.05     88.29 o 
  -3  -8  15      842.30      859.75     76.39 o 
  -2  -8  15     1870.97     1822.19    104.57 o 
  -1  -8  15     4156.04     4438.39    167.19 o 
   0  -8  15     5254.13     5319.26    128.18 o 
   1  -8  15     6033.25     6216.39    143.53 o 
   2  -8  15     8620.80     8046.00    174.00 o 
   3  -8  15     4262.70     3988.86    134.00 o 
   4  -8  15     1307.46     1350.21     88.29 o 
   5  -8  15      131.26       95.51     32.18 o 
   6  -8  15      241.78      256.80     39.40 o 
   7  -8  15      831.03      683.79     79.53 o 
   8  -8  15       75.65       49.47     53.23 o 
   9  -8  15        5.31      -28.18     49.47 o 
  -6  -7  15     1761.12     1829.08    100.19 o 
  -5  -7  15     4317.12     4436.51    158.42 o 
  -4  -7  15     5299.86     5204.21    177.21 o 
  -3  -7  15     2581.22     2678.81    119.60 o 
  -2  -7  15      858.25      954.30     79.53 o 
  -1  -7  15     2541.21     2326.90    111.46 o 
   0  -7  15     1632.13     1718.15    106.45 o 
   1  -7  15     3502.32     3481.95     98.15 o 
   2  -7  15     2196.93     2122.88     74.58 o 
   3  -7  15      917.78      791.07     53.23 o 
   4  -7  15      158.48       93.53     64.50 o 
   5  -7  15      847.58      895.91     56.30 o 
   6  -7  15     1575.98     1398.27     98.94 o 
   7  -7  15      580.47      601.14     75.77 o 
   8  -7  15      201.49      197.87     60.11 o 
   9  -7  15       80.84      118.97     56.36 o 
  -7  -6  15     1031.92     1049.48     74.52 o 
  -6  -6  15     1887.07     1881.68     96.43 o 
  -5  -6  15     2681.67     2667.54    115.22 o 
  -4  -6  15     2619.66     2542.31    113.34 o 
  -3  -6  15     1959.44     1891.70     99.56 o 
  -2  -6  15      117.19      177.21     45.71 o 
  -1  -6  15       30.13       37.86     23.71 o 
   0  -6  15      187.46      154.95     31.31 o 
   1  -6  15      581.69      535.71     43.77 o 
   2  -6  15      529.78      564.26     44.66 o 
   3  -6  15       63.31       90.43     27.21 o 
   4  -6  15       44.12       15.34     25.83 o 
   5  -6  15      790.27      755.31     51.99 o 
   6  -6  15      877.23     1060.76     90.80 o 
   7  -6  15      785.97      710.09     76.39 o 
   8  -6  15      382.96      424.55     68.88 o 
   9  -6  15       36.17       17.53     49.47 o 
  -7  -5  15      213.61      218.54     45.71 o 
  -6  -5  15      139.55      168.44     41.33 o 
  -5  -5  15      768.24      832.20     69.51 o 
  -4  -5  15     2213.39     2168.47    102.69 o 
  -3  -5  15     2168.11     2274.30    107.08 o 
  -2  -5  15     1434.95     1540.40     58.27 o 
  -1  -5  15       57.72      110.74     47.28 o 
   0  -5  15      370.29      395.22     36.91 o 
   1  -5  15      862.14      834.08     68.25 o 
   2  -5  15      388.37      485.79     42.28 o 
   3  -5  15      576.51      664.02     46.27 o 
   4  -5  15      391.36      377.80     39.17 o 
   5  -5  15       30.72        9.46     26.52 o 
   6  -5  15     1632.26     1569.84    100.19 o 
   7  -5  15     2249.94     2129.65    116.47 o 
   8  -5  15     1965.60     1941.80    113.97 o 
   9  -5  15      472.30      522.24     72.64 o 
  -9  -4  15     1027.44     1025.91     61.85 o 
  -8  -4  15      762.19      792.49     54.83 o 
  -7  -4  15      387.31      403.42     36.74 o 
  -6  -4  15      168.92      156.49     28.09 o 
  -5  -4  15     1154.84     1191.63     76.39 o 
  -4  -4  15     4617.29     4563.00    154.67 o 
  -3  -4  15     3145.52     3096.48    122.11 o 
  -2  -4  15     2140.78     2203.57     70.13 o 
  -1  -4  15      543.95      477.74     43.21 o 
   0  -4  15      894.64      839.48    120.85 o 
   1  -4  15       88.34      113.26     26.28 o 
   2  -4  15      251.22      276.58     38.82 o 
   3  -4  15      328.49      326.25     36.53 o 
   4  -4  15      319.38      396.13     38.87 o 
   5  -4  15     1000.88     1049.05     61.05 o 
   6  -4  15     4450.80     4333.82    165.94 o 
   7  -4  15     6135.62     5906.17    201.63 o 
   8  -4  15     5590.53     5189.81    187.86 o 
   9  -4  15     4114.04     3980.65    160.30 o 
  -9  -3  15     3608.93     3703.89    127.43 o 
  -8  -3  15     2788.60     2814.93     74.29 o 
  -7  -3  15      838.37      887.87     47.82 o 
  -6  -3  15      381.21      434.48     56.98 o 
  -5  -3  15      137.63      145.00     39.76 o 
  -4  -3  15      370.83      428.31     52.60 o 
  -3  -3  15      356.15      350.66     50.72 o 
  -2  -3  15      933.81      931.34     47.97 o 
  -1  -3  15      309.39      343.60     33.43 o 
   0  -3  15     1934.76     1949.07     66.90 o 
   1  -3  15     3700.27     3683.60     96.06 o 
   2  -3  15     7882.71     7687.37    435.82 o 
   3  -3  15     8237.21     7868.28    264.25 o 
   4  -3  15     5467.05     5343.20    251.10 o 
   5  -3  15     4330.64     4204.20    157.17 o 
   6  -3  15     3776.91     3850.40    153.42 o 
   7  -3  15     5288.17     5237.40    185.98 o 
   8  -3  15     4765.45     4811.60    176.58 o 
   9  -3  15     3522.07     3710.76    155.92 o 
 -10  -2  15      735.03      639.33     60.74 o 
  -9  -2  15     1460.89     1472.94     65.59 o 
  -8  -2  15     1879.11     1814.17     54.14 o 
  -7  -2  15      676.53      652.35     41.61 o 
  -6  -2  15       44.30       47.26     22.13 o 
  -5  -2  15     2495.70     2487.77    138.39 o 
  -4  -2  15     4055.26     3950.01    140.27 o 
  -3  -2  15     3504.27     3539.46     89.75 o 
  -2  -2  15     1924.43     1822.32    128.99 o 
  -1  -2  15     3772.89     3444.55     90.31 o 
   0  -2  15     6457.62     5858.10    129.89 o 
   1  -2  15    15454.00    15431.84    280.72 o 
   2  -2  15    16381.62    16019.66    290.24 o 
   3  -2  15    11297.20    10992.25    213.83 o 
   4  -2  15     5221.85     5085.22    121.70 o 
   5  -2  15     1706.21     1555.44     95.81 o 
   6  -2  15      278.19      303.70     56.36 o 
   7  -2  15      314.03      351.29     59.49 o 
   8  -2  15      447.88      429.56     63.87 o 
   9  -2  15      113.97      123.36     51.35 o 
 -11  -1  15       47.65       45.09     36.32 o 
 -10  -1  15        1.08      -10.02     31.94 o 
  -9  -1  15        0.17       -6.89     30.06 o 
  -8  -1  15       16.45        4.02     21.20 o 
  -7  -1  15      262.85      292.74     31.66 o 
  -6  -1  15     1625.56     1636.92     59.78 o 
  -5  -1  15     4509.99     4617.77    111.28 o 
  -4  -1  15    10435.36    10454.98    208.03 o 
  -3  -1  15     7480.17     7579.91    153.32 o 
  -2  -1  15     7022.76     6896.94    144.22 o 
  -1  -1  15     3110.53     3178.29     86.98 o 
   0  -1  15     5284.97     5198.91    181.91 o 
   1  -1  15     2836.13     2971.93     84.13 o 
   2  -1  15     7422.98     7452.03    157.85 o 
   3  -1  15     6024.36     6053.10    239.83 o 
   4  -1  15     1724.30     1747.09     84.22 o 
   5  -1  15      105.73      144.02     45.71 o 
   6  -1  15      321.49      304.33     55.73 o 
   7  -1  15      463.17      456.49     63.24 o 
   8  -1  15      229.82      358.18     60.74 o 
 -11   0  15      623.67      578.59     61.37 o 
 -10   0  15     1253.79     1306.22     80.15 o 
  -9   0  15      727.86      754.34     61.68 o 
  -8   0  15      771.89      815.25     45.83 o 
  -7   0  15      801.28      782.34     44.50 o 
  -6   0  15     1334.58     1292.85     54.46 o 
  -5   0  15     2503.21     2556.67     75.70 o 
  -4   0  15     5473.48     5459.47    119.15 o 
  -3   0  15     3286.08     3435.81     88.68 o 
  -2   0  15     4154.06     4077.44     99.96 o 
  -1   0  15     2668.39     2711.80     79.26 o 
   0   0  15      363.05      372.89     34.76 o 
   1   0  15       72.80       94.39     24.78 o 
   2   0  15      162.08      174.92     40.39 o 
   3   0  15     1005.20     1085.42     55.90 o 
   4   0  15     1985.17     1945.55    103.95 o 
   5   0  15      809.57      803.39     75.14 o 
   6   0  15       45.28       25.05     42.58 o 
   7   0  15      226.63      206.64     53.85 o 
   8   0  15      453.99      458.99     66.38 o 
 -11   1  15      253.84      211.02     43.21 o 
 -10   1  15      683.26      792.75     68.25 o 
  -9   1  15     1770.87     1827.35     64.16 o 
  -8   1  15     1784.84     1850.21    106.14 o 
  -7   1  15      305.09      297.70     31.66 o 
  -6   1  15      215.88      179.83     35.38 o 
  -5   1  15     1296.02     1351.43     55.33 o 
  -4   1  15     4344.93     4177.34    141.20 o 
  -3   1  15     6071.72     5977.68    294.62 o 
  -2   1  15     7035.85     7014.61    206.33 o 
  -1   1  15     3669.74     3515.87     99.88 o 
   0   1  15       39.44       47.43     23.22 o 
   1   1  15      378.19      436.09     44.15 o 
   2   1  15      192.13      171.82     28.77 o 
   3   1  15     1607.89     1749.20     76.39 o 
   4   1  15     2567.91     2685.08    123.36 o 
   5   1  15      441.20      456.49     63.24 o 
   6   1  15        9.38      -13.15     40.70 o 
   7   1  15      594.85      627.44     72.64 o 
 -12   2  15        8.39       11.27     35.69 o 
 -11   2  15      179.06      182.85     43.21 o 
 -10   2  15      739.70      832.82     67.63 o 
  -9   2  15     2207.90     2393.05     74.97 o 
  -8   2  15     2212.84     2250.69     98.94 o 
  -7   2  15     4340.21     4256.56    184.41 o 
  -6   2  15     1695.92     1631.90     61.29 o 
  -5   2  15     1533.15     1454.62     79.53 o 
  -4   2  15     4092.09     4205.48    101.77 o 
  -3   2  15     7868.29     7907.60    160.87 o 
  -2   2  15     6635.33     6401.80    307.14 o 
  -1   2  15     3938.14     3843.92     98.29 o 
   0   2  15     3048.75     2960.38    131.50 o 
   1   2  15      257.61      260.18     33.20 o 
   2   2  15      260.20      269.53     54.79 o 
   3   2  15      213.85      216.63     91.74 o 
   4   2  15      201.69      223.55     53.23 o 
   5   2  15      261.82      236.07     53.85 o 
   6   2  15      688.62      769.58     78.27 o 
   7   2  15     1981.67     2213.56    118.97 o 
 -12   3  15      441.26      507.83     58.86 o 
 -11   3  15      780.73      959.31     72.64 o 
 -10   3  15     3143.00     3243.13     90.95 o 
  -9   3  15     6647.44     6528.57    145.86 o 
  -8   3  15     7287.02     7390.25    160.76 o 
  -7   3  15     8460.82     8457.28    206.95 o 
  -6   3  15     6253.57     5861.08    185.35 o 
  -5   3  15     1583.62     1704.19     61.43 o 
  -4   3  15      625.61      679.74     43.17 o 
  -3   3  15      828.25      792.21     46.97 o 
  -2   3  15     2094.10     1997.43     69.73 o 
  -1   3  15      940.56      884.95     52.60 o 
   0   3  15      276.13      337.83     93.61 o 
   1   3  15     1609.14     1647.39     64.16 o 
   2   3  15     4928.00     4914.20    119.95 o 
   3   3  15     6559.14     6522.96    211.02 o 
   4   3  15     4427.29     4274.96    162.18 o 
   5   3  15     1936.15     1969.97    113.97 o 
   6   3  15     2192.35     2176.61    119.60 o 
 -12   4  15     2427.20     2425.84    113.34 o 
 -11   4  15     1444.04     1455.25     88.92 o 
 -10   4  15     1996.39     1920.13    112.40 o 
  -9   4  15     3279.35     3441.13     95.59 o 
  -8   4  15     6465.42     6494.86    152.48 o 
  -7   4  15     3420.88     3629.36    135.88 o 
  -6   4  15      447.64      504.70     56.98 o 
  -5   4  15       29.57       38.95     23.35 o 
  -4   4  15     1364.13     1286.68     54.44 o 
  -3   4  15     4236.99     4206.89    105.81 o 
  -2   4  15      813.25      799.39     59.49 o 
  -1   4  15      682.23      715.35     56.67 o 
   0   4  15     2787.63     2743.42    148.09 o 
   1   4  15     3081.14     3055.44     90.98 o 
   2   4  15     5946.90     6336.75    205.39 o 
   3   4  15     8458.20     8727.75    263.00 o 
   4   4  15     4921.86     5176.04    187.86 o 
   5   4  15     2331.03     2337.54    124.61 o 
   6   4  15      570.99      577.34     75.77 o 
 -12   5  15     1740.21     1736.41     97.06 o 
 -11   5  15      501.28      500.15     42.92 o 
 -10   5  15       20.75       21.21     25.39 o 
  -9   5  15        4.25       26.30     36.32 o 
  -8   5  15        7.40       65.75     37.57 o 
  -7   5  15       13.50      -11.90     33.19 o 
  -6   5  15      205.65      195.37     42.58 o 
  -5   5  15     2744.16     2603.22    170.01 o 
  -4   5  15     4473.63     4431.92    110.44 o 
  -3   5  15     4925.55     4814.06    116.41 o 
  -2   5  15     2682.80     2824.76     85.67 o 
  -1   5  15     3848.72     3624.55     99.83 o 
   0   5  15     1407.69     1317.47     63.24 o 
   1   5  15     1998.81     2008.20     76.82 o 
   2   5  15     1796.87     1837.85    107.08 o 
   3   5  15     2192.62     2326.90    117.72 o 
   4   5  15     1491.74     1551.68    100.82 o 
   5   5  15     1260.48     1254.87    103.32 o 
 -11   6  15       35.93       58.86     40.70 o 
 -10   6  15      537.49      551.04     60.74 o 
  -9   6  15      752.77      813.41     70.76 o 
  -8   6  15      726.81      725.12     68.25 o 
  -7   6  15      148.59       73.26     40.08 o 
  -6   6  15      127.51      112.09     39.45 o 
  -5   6  15       80.34       67.46     26.46 o 
  -4   6  15     1677.06     1571.41     62.41 o 
  -3   6  15     3709.92     3600.63     97.85 o 
  -2   6  15     6564.68     6305.23    174.71 o 
  -1   6  15     2939.93     2867.78     72.42 o 
   0   6  15      903.93      863.21     56.01 o 
   1   6  15      256.71      274.44     39.38 o 
   2   6  15      559.39      520.98     68.25 o 
   3   6  15     1138.38     1042.60     93.30 o 
   4   6  15     1769.87     1789.01    113.34 o 
 -12   7  15      105.93      118.97     48.22 o 
 -11   7  15      120.37      169.70     47.59 o 
 -10   7  15       27.15       77.02     41.95 o 
  -9   7  15      305.56      231.69     51.35 o 
  -8   7  15      379.43      331.25     54.48 o 
  -7   7  15      149.79      162.18     45.09 o 
  -6   7  15       69.54       47.28     27.01 o 
  -5   7  15       80.02       89.85     28.74 o 
  -4   7  15     1727.98     1620.82     65.86 o 
  -3   7  15     1740.91     1630.86     66.42 o 
  -2   7  15     4884.51     4684.86    211.96 o 
  -1   7  15     4208.29     4135.49    112.46 o 
   0   7  15     3218.87     3167.49     98.50 o 
   1   7  15      800.47      740.78     78.27 o 
   2   7  15      743.53      744.53     81.40 o 
   3   7  15      706.01      681.91     78.27 o 
 -11   8  15        9.63       19.41     44.46 o 
 -10   8  15       27.49       58.24     44.46 o 
  -9   8  15      641.83      651.23     68.88 o 
  -8   8  15     2639.86     2490.96    119.60 o 
  -7   8  15     4286.41     4036.38    156.55 o 
  -6   8  15     2814.98     2919.75    126.49 o 
  -5   8  15     2579.83     2363.30    120.23 o 
  -4   8  15     2569.57     2472.86    113.03 o 
  -3   8  15     2020.24     1986.28     75.27 o 
  -2   8  15     2864.21     2833.07     92.49 o 
  -1   8  15     4947.05     4936.45    319.67 o 
   0   8  15     3453.35     3219.21    147.15 o 
   1   8  15     1954.94     2052.63    120.23 o 
   2   8  15       51.69        8.77     46.96 o 
 -11   9  15      768.46      697.57     76.39 o 
 -10   9  15      880.56      809.03     79.53 o 
  -9   9  15     2847.69     2795.28    127.12 o 
  -8   9  15     5941.23     5678.86    197.87 o 
  -7   9  15     7216.04     7257.47    234.19 o 
  -6   9  15     4878.82     4898.94    124.61 o 
  -5   9  15     3996.03     3754.62    189.42 o 
  -4   9  15      982.59      917.12     58.43 o 
  -3   9  15      934.01      771.46     80.15 o 
  -2   9  15     1227.18     1256.15     83.28 o 
  -1   9  15      525.05      513.97     52.03 o 
   0   9  15      109.95       67.63     51.97 o 
 -10  10  15     1864.81     1837.22    110.83 o 
  -9  10  15     1599.96     1574.85    103.95 o 
  -8  10  15     2384.95     2467.79    127.12 o 
  -7  10  15     2894.89     2755.21    134.63 o 
  -6  10  15     2557.14     2564.74     90.07 o 
  -5  10  15      686.99      797.76     72.01 o 
  -4  10  15        5.14       -0.31     30.99 o 
  -3  10  15      245.01      303.60     44.71 o 
  -2  10  15      354.40      399.69     47.37 o 
  -1  10  15      201.18      195.37     63.87 o 
  -8  11  15       39.14      -41.95     41.95 o 
  -7  11  15       41.72       56.98     52.60 o 
  -6  11  15      109.67      117.26     37.37 o 
  -5  11  15       12.27       -2.21     47.28 o 
  -4  11  15       65.84       73.24     36.74 o 
   2 -11  16      378.36      322.56     46.93 o 
   3 -11  16      116.82       86.45     57.30 o 
   4 -11  16       62.10       47.27     38.93 o 
  -1 -10  16     1116.76     1121.50     97.68 o 
   0 -10  16     1863.59     1774.60    109.58 o 
   1 -10  16     1721.76     1651.25    111.46 o 
   2 -10  16     1542.41     1677.95     73.94 o 
   3 -10  16      632.04      579.61     56.04 o 
   4 -10  16       32.59       57.33     35.59 o 
   5 -10  16       17.14      -21.51     32.62 o 
   6 -10  16        1.76       20.38     69.82 o 
  -3  -9  16     1529.81     1642.48    104.57 o 
  -2  -9  16      301.60      362.56     64.50 o 
  -1  -9  16      810.20      780.85     82.03 o 
   0  -9  16     1112.83     1002.52     89.54 o 
   1  -9  16     1183.68     1205.20     66.01 o 
   2  -9  16      824.63      814.45     57.04 o 
   3  -9  16        7.34       -0.47     30.75 o 
   4  -9  16      739.68      748.69     57.12 o 
   5  -9  16     2374.94     2438.78     90.76 o 
   6  -9  16     3631.86     3984.38    117.42 o 
   7  -9  16     1727.03     1500.34    117.72 o 
  -5  -8  16     1332.78     1209.16     88.92 o 
  -4  -8  16     1234.50     1351.93     93.93 o 
  -3  -8  16      377.57      324.36     60.11 o 
  -2  -8  16        2.21       45.71     45.71 o 
  -1  -8  16      145.01      164.69     53.23 o 
   0  -8  16      401.03      464.05     44.75 o 
   1  -8  16      491.08      465.93     45.06 o 
   2  -8  16      558.64      496.15     59.80 o 
   3  -8  16     1742.58     1662.67    105.83 o 
   4  -8  16     3265.87     3294.04    101.84 o 
   5  -8  16     3075.04     2968.46     98.50 o 
   6  -8  16     4889.97     4958.12    189.73 o 
   7  -8  16     2990.87     2723.27    141.52 o 
   8  -8  16     1908.44     1820.94    120.23 o 
  -6  -7  16       68.60       19.41     42.58 o 
  -5  -7  16      184.78      135.26     47.59 o 
  -4  -7  16      104.17       66.38     43.21 o 
  -3  -7  16        2.26      -23.79     39.45 o 
  -2  -7  16     1762.67     1706.98    100.82 o 
  -1  -7  16     2447.42     2547.94    120.85 o 
   0  -7  16     3141.11     3161.54    135.26 o 
   1  -7  16     3367.49     3306.74     96.97 o 
   2  -7  16     1114.41     1137.33     62.39 o 
   3  -7  16      653.81      647.97     72.01 o 
   4  -7  16     1654.35     1586.28     71.50 o 
   5  -7  16     2601.57     2613.82     88.06 o 
   6  -7  16     2427.66     2338.80    123.36 o 
   7  -7  16     1329.82     1390.75    100.19 o 
   8  -7  16      802.70      766.45     86.41 o 
  -7  -6  16       82.78      119.60     45.71 o 
  -6  -6  16      239.84      210.40     47.59 o 
  -5  -6  16      252.75      214.78     48.22 o 
  -4  -6  16       15.68       25.67     40.70 o 
  -3  -6  16        9.72        5.64     38.82 o 
  -2  -6  16      185.85      179.09     48.84 o 
  -1  -6  16     1668.70     1736.13     66.26 o 
   0  -6  16     2788.78     2818.64    137.45 o 
   1  -6  16     2605.74     2669.10     84.20 o 
   2  -6  16     1138.13     1152.56     59.31 o 
   3  -6  16      642.72      551.28     46.26 o 
   4  -6  16       37.08       55.04     48.22 o 
   5  -6  16      362.10      423.02     43.97 o 
   6  -6  16     1659.37     1708.86    105.20 o 
   7  -6  16     2483.34     2363.84    128.99 o 
   8  -6  16     2234.37     2343.18    128.37 o 
  -7  -5  16      222.56      189.73     45.71 o 
  -6  -5  16      225.11      226.68     49.47 o 
  -5  -5  16      267.03      269.89     50.72 o 
  -4  -5  16       60.20       43.83     38.82 o 
  -3  -5  16      103.13       87.67     41.95 o 
  -2  -5  16       28.82       48.22     36.32 o 
  -1  -5  16      862.34      845.72     48.41 o 
   0  -5  16     3344.27     3306.83     93.72 o 
   1  -5  16     4995.93     4896.52    149.03 o 
   2  -5  16     3797.16     3695.55    102.91 o 
   3  -5  16     2529.34     2110.08     76.30 o 
   4  -5  16     1907.71     1772.18     70.64 o 
   5  -5  16      655.94      622.38     49.50 o 
   6  -5  16      934.57      927.38     87.67 o 
   7  -5  16     2969.26     2883.58    139.64 o 
   8  -5  16     2053.16     2136.54    121.48 o 
   9  -5  16      686.10      611.16     79.53 o 
  -7  -4  16       33.64       24.42     37.57 o 
  -6  -4  16     1106.80     1052.61     77.02 o 
  -5  -4  16     2284.36     2338.80    107.70 o 
  -4  -4  16     3402.18     3125.91    127.12 o 
  -3  -4  16     1760.59     1529.77     87.04 o 
  -2  -4  16     2038.95     1985.80     68.08 o 
  -1  -4  16     1253.81     1290.78     57.94 o 
   0  -4  16     4250.81     4012.90    104.39 o 
   1  -4  16     9433.64     9090.00    185.93 o 
   2  -4  16     9591.27     9430.71    192.38 o 
   3  -4  16     5747.83     5552.89    131.71 o 
   4  -4  16     3343.71     3196.52     94.91 o 
   5  -4  16      215.92      218.12     35.07 o 
   6  -4  16       86.35       84.53     45.71 o 
   7  -4  16        0.78       -5.64     46.96 o 
   8  -4  16       39.16       63.87     46.34 o 
  -9  -3  16      579.94      625.56     64.50 o 
  -8  -3  16      380.65      411.19     33.14 o 
  -7  -3  16      808.39      686.73     45.83 o 
  -6  -3  16     4128.08     3910.52    140.89 o 
  -5  -3  16     7151.66     6847.95    209.77 o 
  -4  -3  16    11573.00    11221.21    308.71 o 
  -3  -3  16    11531.00    11011.44    304.95 o 
  -2  -3  16     3743.30     3607.88     95.44 o 
  -1  -3  16     1247.81     1252.32     54.33 o 
   0  -3  16     2324.54     2335.56     75.38 o 
   1  -3  16     2404.92     2437.00     79.46 o 
   2  -3  16     2106.21     2073.89     73.67 o 
   3  -3  16     1137.40     1032.23     55.78 o 
   4  -3  16        1.07       24.99     26.02 o 
   5  -3  16      879.71      931.76     81.40 o 
   6  -3  16     2659.50     2695.72    128.99 o 
   7  -3  16     3484.50     3580.52    151.54 o 
   8  -3  16     1894.51     2015.69    114.59 o 
 -10  -2  16     2604.67     2557.96    117.10 o 
  -9  -2  16     2673.17     2669.42    118.97 o 
  -8  -2  16     2443.66     2458.33     77.59 o 
  -7  -2  16     3028.78     3072.01     89.23 o 
  -6  -2  16     4442.62     4156.71    146.84 o 
  -5  -2  16     3834.19     3690.73    137.76 o 
  -4  -2  16     5092.82     5033.89    170.32 o 
  -3  -2  16     8258.78     7880.79    161.11 o 
  -2  -2  16     1648.36     1703.73     61.96 o 
  -1  -2  16      413.30      423.60     37.25 o 
   0  -2  16      434.40      392.94     37.19 o 
   1  -2  16     1317.92     1352.06     70.45 o 
   2  -2  16       90.90      130.63     29.58 o 
   3  -2  16      301.03      358.05     93.61 o 
   4  -2  16     1165.65     1039.50     63.56 o 
   5  -2  16     2252.12     2145.93    113.34 o 
   6  -2  16     4099.70     4313.15    166.56 o 
   7  -2  16     5044.19     5202.96    185.98 o 
   8  -2  16     3652.56     3599.30    153.42 o 
 -10  -1  16     2780.27     2758.34    122.11 o 
  -9  -1  16     2474.64     2420.83    110.21 o 
  -8  -1  16     1624.84     1592.59     61.95 o 
  -7  -1  16      409.38      389.00     67.31 o 
  -6  -1  16       74.01      138.22     27.28 o 
  -5  -1  16       68.12       79.53     35.07 o 
  -4  -1  16     1305.31     1239.22     79.53 o 
  -3  -1  16      216.23      244.94     62.31 o 
  -2  -1  16       78.95      103.94     26.01 o 
  -1  -1  16       56.16       44.53     23.80 o 
   0  -1  16     1951.99     1917.79    156.86 o 
   1  -1  16     3114.75     3122.49     89.22 o 
   2  -1  16     1292.46     1219.85     56.83 o 
   3  -1  16      572.06      568.85     44.94 o 
   4  -1  16      419.04      438.84     41.80 o 
   5  -1  16      939.04      841.59     77.65 o 
   6  -1  16     1544.92     1562.33    100.82 o 
   7  -1  16     1105.78     1196.01     94.55 o 
   8  -1  16     2015.20     2219.82    118.97 o 
 -11   0  16      489.78      484.67     58.24 o 
 -10   0  16     1021.39     1080.17     77.65 o 
  -9   0  16     1303.30     1363.26     58.16 o 
  -8   0  16      695.37      695.07     45.79 o 
  -7   0  16      138.44      142.28     28.49 o 
  -6   0  16      237.14      276.02     70.45 o 
  -5   0  16      200.56      174.71     43.83 o 
  -4   0  16      157.89      202.11     29.06 o 
  -3   0  16      663.21      662.73     42.52 o 
  -2   0  16      144.40      141.30     27.19 o 
  -1   0  16      229.21      248.97     41.02 o 
   0   0  16     1446.47     1512.86     85.16 o 
   1   0  16     2641.17     2613.42    104.26 o 
   2   0  16     2503.91     2565.52     82.09 o 
   3   0  16     1405.41     1392.70     63.07 o 
   4   0  16      158.76      128.99     46.34 o 
   5   0  16      173.00      157.80     51.35 o 
   6   0  16     1320.18     1395.76     97.68 o 
   7   0  16     1765.81     1814.05    109.58 o 
 -11   1  16      368.04      394.50     54.48 o 
 -10   1  16      818.41      750.17     68.25 o 
  -9   1  16     1794.03     1876.78     67.50 o 
  -8   1  16     1049.07     1083.33     53.57 o 
  -7   1  16     1668.14     1664.21     63.95 o 
  -6   1  16       86.12       60.11     36.32 o 
  -5   1  16       21.01      -17.53     31.94 o 
  -4   1  16       99.04      121.56     26.84 o 
  -3   1  16       87.80      123.15     26.61 o 
  -2   1  16        9.35       -1.53     21.60 o 
  -1   1  16       45.51       80.48     25.40 o 
   0   1  16     1622.06     1470.83     76.39 o 
   1   1  16     4195.70     4315.19    110.02 o 
   2   1  16     4027.27     4067.00    171.26 o 
   3   1  16     6203.58     6480.22    147.18 o 
   4   1  16     5098.78     4810.34    173.45 o 
   5   1  16     2676.13     3005.68    135.88 o 
   6   1  16     1203.33     1115.23     92.05 o 
   7   1  16     1672.69     1666.90    105.20 o 
 -11   2  16      666.13      844.72     73.26 o 
 -10   2  16      395.24      410.15     55.10 o 
  -9   2  16     1377.74     1356.80     59.76 o 
  -8   2  16     1369.10     1347.11    109.58 o 
  -7   2  16      623.10      622.81     44.05 o 
  -6   2  16        8.29       15.65     30.68 o 
  -5   2  16     2291.89     2097.72    102.07 o 
  -4   2  16     4296.98     4435.36    123.67 o 
  -3   2  16     6058.32     6013.66    134.11 o 
  -2   2  16     1302.68     1248.25     96.75 o 
  -1   2  16     1329.75     1350.20     57.98 o 
   0   2  16     3978.55     3857.92    101.84 o 
   1   2  16     7621.84     7543.29    162.06 o 
   2   2  16    11963.20    11835.26    230.69 o 
   3   2  16     8444.74     8403.39    256.11 o 
   4   2  16     4678.24     4840.40    177.84 o 
   5   2  16     1847.62     1907.36    110.83 o 
   6   2  16      309.19      398.88     65.75 o 
 -12   3  16      191.01      177.84     46.34 o 
 -11   3  16       66.45      128.37     43.21 o 
 -10   3  16      321.33      336.37     37.12 o 
  -9   3  16      272.40      297.37     35.63 o 
  -8   3  16       55.41       72.13     43.21 o 
  -7   3  16     1262.20     1318.74     83.28 o 
  -6   3  16     1989.08     1858.51     97.68 o 
  -5   3  16     5458.63     5447.17    181.59 o 
  -4   3  16    10388.05    10073.80    289.92 o 
  -3   3  16    14273.35    13728.76    256.11 o 
  -2   3  16    10387.76    10144.54    201.45 o 
  -1   3  16     6740.25     6670.05    148.33 o 
   0   3  16     3432.24     3276.47     94.31 o 
   1   3  16     1433.93     1431.51     82.97 o 
   2   3  16     1944.72     1812.69    158.42 o 
   3   3  16     2139.59     2127.77    115.84 o 
   4   3  16     1793.07     1718.25    108.33 o 
   5   3  16       77.64       64.50     46.96 o 
   6   3  16      295.98      261.74     62.62 o 
 -12   4  16       79.21      110.83     43.83 o 
 -11   4  16     1458.40     1529.77     93.30 o 
 -10   4  16     2722.78     2715.55     86.37 o 
  -9   4  16     4837.45     4847.29    166.56 o 
  -8   4  16     4382.75     4543.59    160.30 o 
  -7   4  16     3942.94     3971.26    148.41 o 
  -6   4  16     3095.96     3181.01    127.74 o 
  -5   4  16     4388.95     4447.53    109.79 o 
  -4   4  16     6799.09     6763.95    148.26 o 
  -3   4  16     6473.47     6409.56    144.10 o 
  -2   4  16     6675.43     6692.64    148.77 o 
  -1   4  16     1262.04     1399.57     63.15 o 
   0   4  16      120.77      124.63     30.11 o 
   1   4  16        7.43        2.87     25.64 o 
   2   4  16      515.95      467.16     44.22 o 
   3   4  16      137.25      137.76     49.47 o 
   4   4  16        0.47       20.66     43.21 o 
   5   4  16       27.63       72.01     51.97 o
[truncated: 68,652 more chars]
